# Supplementary material for: Inhibition of DDX5-Mediated G-Quadruplex Unwinding in the β-Catenin 5′-UTR by Magnesium Isoglycyrrhizinate Alleviates Chemotherapy-Induced Intestinal Injury
Source: Research (Wash D C). 2026 Mar 19;9:1044. doi: 10.34133/research.1044 (PMC13000115; doi:10.34133/research.1044)
Supplement: Supplementary 1 — Supplementary Methods Figs. S1 to S8 Tables S1 and S2 [file research.1044.f1.zip]

Archive with 3 entries (3 files):
- Newly titled Table S1.xlsx
- Newly titled Table S2.xlsx
- supplemental doc file_research.1044_March 5 CLEAN.docx
