# Supplementary material for: Inhibition of DDX5-Mediated G-Quadruplex Unwinding in the β-Catenin 5′-UTR by Magnesium Isoglycyrrhizinate Alleviates Chemotherapy-Induced Intestinal Injury
Source: Research (Wash D C). 2026 Mar 19;9:1044. doi: 10.34133/research.1044 (PMC13000115; doi:10.34133/research.1044)
Supplement: Supplementary 1 — Supplementary Methods Figs. S1 to S8 Tables S1 and S2 [file research.1044.f1.zip › Newly titled Table S1.xlsx]

## Sheet: Sheet1
C	M		Protein Group Accessions
K.APSLDIK.G	K.APSLDIKGPEVDVSGPK.L		Q09666	Neuroblast differentiation-associated protein AHNAK OS=Homo sapiens OX=9606 GN=AHNAK PE=1 SV=2 - [AHNK_HUMAN]
K.ISIPDVDLDLK.G	K.ISIPDVDLDLKGPK.V		Q09666
K.VEGDLK.G	K.VEGDLKGPEADIK.G		Q09666
R.IAEFTTNLTEEEEK.S	R.IAEFTTNLTEEEEKSK.S		P35579	Myosin-9 OS=Homo sapiens OX=9606 GN=MYH9 PE=1 SV=4 - [MYH9_HUMAN]
R.IGNSYFK.E	R.IGNSYFKEEK.Y		A8K690	cDNA FLJ76863, highly similar to Homo sapiens stress-induced-phosphoprotein 1 (Hsp70/Hsp90-organizing protein) (STIP1), mRNA OS=Homo sapiens OX=9606 PE=2 SV=1 - [A8K690_HUMAN]
R.IVEDEPNK.I	R.IVEDEPNKICEADR.V		P55060	Exportin-2 OS=Homo sapiens OX=9606 GN=CSE1L PE=1 SV=3 - [XPO2_HUMAN]
K.LLEQYK.E	K.LLEQYKEESK.K		Q00839;B4DLR3	Heterogeneous nuclear ribonucleoprotein U OS=Homo sapiens OX=9606 GN=HNRNPU PE=1 SV=6 - [HNRPU_HUMAN]；cDNA FLJ54020, highly similar to Heterogeneous nuclear ribonucleoprotein U OS=Homo sapiens OX=9606 PE=2 SV=1 - [B4DLR3_HUMAN]
K.QAENDSSNDDK.T	K.QAENDSSNDDKTK.K		Q9BXP5	Serrate RNA effector molecule homolog OS=Homo sapiens OX=9606 GN=SRRT PE=1 SV=1 - [SRRT_HUMAN]
K.QCVENADLPEGEK.K	K.QCVENADLPEGEKKPIDQR.L		Q99460	26S proteasome non-ATPase regulatory subunit 1 OS=Homo sapiens OX=9606 GN=PSMD1 PE=1 SV=2 - [PSMD1_HUMAN]
K.KGESQTDIEITR.E	K.KGESQTDIEITREEDFTR.I		B3KX11	T-complex protein 1 subunit gamma OS=Homo sapiens OX=9606 PE=2 SV=1 - [B3KX11_HUMAN]
R.IISSIEQK.E	R.IISSIEQKEENK.G		P62258	14-3-3 protein epsilon OS=Homo sapiens OX=9606 GN=YWHAE PE=1 SV=1 - [1433E_HUMAN]
R.LSFDK.D	R.LSFDKDAMVAR.A		P37837	Transaldolase OS=Homo sapiens OX=9606 GN=TALDO1 PE=1 SV=2 - [TALDO_HUMAN]
R.QQEGFK.G	R.QQEGFKPNYMENR.E		B4DWI8	Paraspeckle component 1 OS=Homo sapiens OX=9606 PE=2 SV=1 - [B4DWI8_HUMAN]
R.LGHAEQK.D	R.LGHAEQKDEMVPR.L		P37837	Transaldolase OS=Homo sapiens OX=9606 GN=TALDO1 PE=1 SV=2 - [TALDO_HUMAN]
R.DQGGFGDR.N	R.DQGGFGDRNEYGSR.I		A0A384P5V3	Epididymis secretory sperm binding protein OS=Homo sapiens OX=9606 PE=2 SV=1 - [A0A384P5V3_HUMAN]
K.ILIANTGMDTDK.I	K.ILIANTGMDTDKIK.I		P78371	T-complex protein 1 subunit beta OS=Homo sapiens OX=9606 GN=CCT2 PE=1 SV=4 - [TCPB_HUMAN]
K.TLHPDLGTDK.D	K.TLHPDLGTDKDKEQWK.E		P00338	L-lactate dehydrogenase A chain OS=Homo sapiens OX=9606 GN=LDHA PE=1 SV=2 - [LDHA_HUMAN]
R.LMEEIMSEK.E	R.LMEEIMSEKENK.T		J3KTA4	DEAD box protein 5 OS=Homo sapiens OX=9606 GN=DDX5 PE=1 SV=1 - [J3KTA4_HUMAN]
R.GPPQEEEEEEDEEEEATKEDAEAPGIR.D	R.GPPQEEEEEEDEEEEATKEDAEAPGIRDHESL.-		P51858	Hepatoma-derived growth factor OS=Homo sapiens OX=9606 GN=HDGF PE=1 SV=1 - [HDGF_HUMAN]
K.HELQANCYEEVK.D	K.HELQANCYEEVKDR.C		P23528	Cofilin-1 OS=Homo sapiens OX=9606 GN=CFL1 PE=1 SV=3 - [COF1_HUMAN]
K.NIILEEGK.E	K.NIILEEGKEILVGDVGQTVDDPYATFVK.M		P23528
R.TAWVFDDK.Y	R.TAWVFDDKYK.R		P05198	Eukaryotic translation initiation factor 2 subunit 1 OS=Homo sapiens OX=9606 GN=EIF2S1 PE=1 SV=3 - [IF2A_HUMAN]
K.VDVFR.E	K.VDVFREDLCTK.T		A0A384NQ35	Epididymis secretory sperm binding protein (Fragment) OS=Homo sapiens OX=9606 PE=2 SV=1 - [A0A384NQ35_HUMAN]
R.GSDSIAYDK.G	R.GSDSIAYDKGEK.L		E7EV99	Alpha-adducin OS=Homo sapiens OX=9606 GN=ADD1 PE=1 SV=1 - [E7EV99_HUMAN]
K.LTSDDVK.E	K.LTSDDVKEQIYK.L		P62277	40S ribosomal protein S13 OS=Homo sapiens OX=9606 GN=RPS13 PE=1 SV=2 - [RS13_HUMAN]
K.FFDANYDGK.D	K.FFDANYDGKDYDPVAAR.Q		B4DM33	cDNA FLJ52068, highly similar to Microtubule-associated protein RP/EB family member 1 OS=Homo sapiens OX=9606 PE=2 SV=1 - [B4DM33_HUMAN]
K.YVSLIYTNYEAGK.D	K.YVSLIYTNYEAGKDDYVK.A		C7DJS2	GST class-pi (Fragment) OS=Homo sapiens OX=9606 GN=GSTP1 PE=2 SV=1 - [C7DJS2_HUMAN]
-.XGSPVEDNEK.D	-.XGSPVEDNEKDLVK.L		H0Y3Y9	26S proteasome non-ATPase regulatory subunit 4 (Fragment) OS=Homo sapiens OX=9606 GN=PSMD4 PE=1 SV=1 - [H0Y3Y9_HUMAN]
R.SSNADAEEK.L	R.SSNADAEEKLDR.S		O60828	Polyglutamine-binding protein 1 OS=Homo sapiens OX=9606 GN=PQBP1 PE=1 SV=1 - [PQBP1_HUMAN]
