# Supplementary material for: Inhibition of DDX5-Mediated G-Quadruplex Unwinding in the β-Catenin 5′-UTR by Magnesium Isoglycyrrhizinate Alleviates Chemotherapy-Induced Intestinal Injury
Source: Research (Wash D C). 2026 Mar 19;9:1044. doi: 10.34133/research.1044 (PMC13000115; doi:10.34133/research.1044)
Supplement: Supplementary 1 — Supplementary Methods Figs. S1 to S8 Tables S1 and S2 [file research.1044.f1.zip › Newly titled Table S2.xlsx]

## Sheet: Full List
PG.ProteinGroups	PG.Genes	PG.ProteinDescriptions	PG.ProteinNames	PG.Qvalue	PG.MolecularWeight	FirstTempPointOfControl.NrOfStrippedSequences	[1] 2S112-1-1-R3.raw.PG.Quantity	[2] 2S112-1-2.raw.PG.Quantity	[3] 2S112-1-3.raw.PG.Quantity	[4] 2S112-1-4.raw.PG.Quantity	[5] 2S112-1-5.raw.PG.Quantity	[6] 2S112-1-6.raw.PG.Quantity	[7] 2S112-1-7.raw.PG.Quantity	[8] 2S112-1-8.raw.PG.Quantity	[25] 2S112-1-25.raw.PG.Quantity	[26] 2S112-1-26.raw.PG.Quantity	[27] 2S112-1-27.raw.PG.Quantity	[28] 2S112-1-28.raw.PG.Quantity	[29] 2S112-1-29.raw.PG.Quantity	[30] 2S112-1-30.raw.PG.Quantity	[31] 2S112-1-31.raw.PG.Quantity	[32] 2S112-1-32.raw.PG.Quantity	[17] 2S112-1-17.raw.PG.Quantity	[18] 2S112-1-18.raw.PG.Quantity	[19] 2S112-1-19.raw.PG.Quantity	[20] 2S112-1-20.raw.PG.Quantity	[21] 2S112-1-21.raw.PG.Quantity	[22] 2S112-1-22.raw.PG.Quantity	[23] 2S112-1-23.raw.PG.Quantity	[24] 2S112-1-24.raw.PG.Quantity	[9] 2S112-1-9.raw.PG.Quantity	[10] 2S112-1-10.raw.PG.Quantity	[11] 2S112-1-11.raw.PG.Quantity	[12] 2S112-1-12.raw.PG.Quantity	[13] 2S112-1-13.raw.PG.Quantity	[14] 2S112-1-14.raw.PG.Quantity	[15] 2S112-1-15.raw.PG.Quantity	[16] 2S112-1-16.raw.PG.Quantity
A0A024RBG1	NUDT4B	Diphosphoinositol polyphosphate phosphohydrolase NUDT4B	NUD4B_HUMAN	0.0012695	20434.15	1	179998	158535	132944	75932.5	62831.4		8622.08		403950	230722	311630	193978	142976	159721	166427	27977.8	339147	220326	152249	138535	100509	85835.8	72657.5		104928	195364	61369.6	86118.2	46513.7	70077.5	11714.7	24528.4
A0A0B4J2D5;P0DPI2	GATD3B;GATD3	Putative glutamine amidotransferase-like class 1 domain-containing protein 3B, mitochondrial;Glutamine amidotransferase-like class 1 domain-containing protein 3, mitochondrial	GAL3B_HUMAN;GAL3A_HUMAN	0	28142.38;28170.43	0
A0A2R8Y4L2	HNRNPA1L3	Heterogeneous nuclear ribonucleoprotein A1-like 3	RA1L3_HUMAN	0	34300.26	1	234017	259692	278989	210938	183966	71525.9	56696.8	6477.1	895878	343749	629064	563073	468674	199759	149292	35037.8	529257	279426	593509	346411	223103	164084	67801.2	41233.5	413073	274573	348285	307189	210254	162811	43536.1	57457.5
A0A3B3IT33	TRIM51G	Putative tripartite motif-containing protein 51G	TR51G_HUMAN	0.0062178	53047.01	0			3.67048e+06	3577.66	1875.02	1403.79	5.50727		48783.4	25567.9	46411.3	32870.1	61243.4		44974.6		45747.5	29721.2	66542.4	53128.6	44410.9		2.71294e+06		7724.43	18195.6	67679.4	45683.3	1542732	57772.1	308240
A0AV96	RBM47	RNA-binding protein 47	RBM47_HUMAN	0	64099.08	19	247235	247745	178096	108852	71602.5	36846.7	22352	14043.4	626052	373456	437620	304749	188764	175431	132643	55255.1	423042	307997	300837	209816	139846	116368	80943.2	40683.7	290767	266769	193114	136742	89300	104896	31003	24751.6
A0AVT1	UBA6	Ubiquitin-like modifier-activating enzyme 6	UBA6_HUMAN	0	117969.97	39	286026	285163	178418	100584	83351.1	51340.5	31815.2	20548.4	737235	393952	445342	293653	194905	186371	173949	94928.4	504479	359221	294493	207792	139898	124903	94600.5	58253.2	317476	308980	184647	143532	100866	105123	43383.9	37185.6
A0FGR8	ESYT2	Extended synaptotagmin-2	ESYT2_HUMAN	0	102357.48	11	61027.3	57582.7	56838.9	43235.9	31936.5	19818.5	10431.8	6401.86	166261	98502.2	128841	98907.7	70864.2	66438.2	53196.6	36457.9	114979	85023.3	83198.2	76708.2	52077.9	40981.6	35467.7	18130.9	81466.3	80054.3	61829.8	53052.6	42703.1	41794.2	13740.5	14328.5
A0JNW5	BLTP3B	Bridge-like lipid transfer protein family member 3B	BLT3B_HUMAN	0.00778761	164198.5	1	5414.44	4704.11	2191.3		922.692			3972.5	9658.37	3730.3	6695.32	6595.17	1057.85	4843.67	7276.43		6421.79	6569.94	1860.54	6258.66	4560.66	3053.63	1491.29			6567.19		2959.15		869.062		738.523
A0MZ66	SHTN1	Shootin-1	SHOT1_HUMAN	0	71639.86	26	104539	105544	97483.3	73608.3	70523	58402.1	46138.8	32257.7	249734	155493	211617	164174	134334	145780	146131	106029	190183	132889	143735	131695	106261	104126	96855.8	63149.2	116108	109442	107267	94201.1	87078.5	78271.8	54490.6	48817.4
A1A4S6	ARHGAP10	Rho GTPase-activating protein 10	RHG10_HUMAN	0.000185736	89374.61	3	9855.84	4226.43	17170.2	7216.82	11713.2	16169		6592.5	38109.4	5092.12	29877.2	16726.2	10564.6	9051.2	11658.6	3543.4	33727.1	4246.83	4522.19	6479.78	8211.28	6307.33	1529.2		9497.28	12340	4683.52	21089.8	5245.73	9505.51		3350.85
A1L0T0	ILVBL	2-hydroxyacyl-CoA lyase 2	HACL2_HUMAN	0	67867.74	11	14015.4	12294.5	11405.1	8956.8	5749.3	4579.39	2156.11	2266.8	53032.1	29706.4	45452.9	29310.3	15353.2	15747	16430.2	12328.4	38338.2	24877.2	23725.7	17953.5	11195.6	12505.7	9493.73	6370.85	21253	24146.6	14386.6	11226.8	8290.05	9476.17	2926.24	2533.91
A1L390	PLEKHG3	Pleckstrin homology domain-containing family G member 3	PKHG3_HUMAN	0	134412.23	12	32838.5	31171.5	29716.3	21424.7	23456.8	19342.5	21254.9	18383.4	89527.5	51183.2	68387.3	64363.2	50625.7	58683.3	62904	55665.6	64894.9	45427.2	44360.5	43117.8	41834.1	39962.5	49686.1	32246	36350.5	38447.9	33409.7	35765.7	30587	29794.3	26859.6	24749.6
A1X283	SH3PXD2B	SH3 and PX domain-containing protein 2B	SPD2B_HUMAN	0	101579.09	15	79710.5	81117.5	76457.3	64258	54242.6	42111.6	32388.2	21783.9	147141	114491	141554	124627	116408	106451	106600	81048.1	118036	100078	100552	100862	79053.1	78562.5	79842.7	45848.9	77226.7	80592.8	78920.4	77339.1	61872.7	55282.2	38709.5	36883.2
A2RTX5	TARS3	Threonine--tRNA ligase 2, cytoplasmic	SYTC2_HUMAN	0	92645.55	1	3399.29	3096.13	923.633						7069.41	3765.87	5057.77	4523.93		2987.8	2746.66		5179.04	4045.94		4571.46	3034.83	1077	1108.17		699.638	4760.98		2184.79
A2RU37	LINC02872	Uncharacterized protein encoded by LINC02872	CI170_HUMAN	0	13369.11	1	3054.24	2793.1	3014.45	1733.14	1996.85	1642.33			11138.2	11206.3	15503.1	15046.4	10465.6	10531.2	11157	4151.2	11242.1	5582.69	6876.36	7624.45	4989.03	7955.72	7349.95	3192.62	3923.6	5856.91	4279.31	3428.2	1557.93	3211.77
A2RUC4	TYW5	tRNA wybutosine-synthesizing protein 5	TYW5_HUMAN	0	36547.85	5	61812.1	69287.4	53020.8	25669.5	12439.8	1316.91	760.547		135013	75138.8	97355.7	72780.3	31924.4	33039.2	24591.4	6691.43	91335.2	70602.9	73477.7	54939.6	23289.4	22242.5	11256.3	3958.2	59259.7	64578.2	45771.4	37349.1	16410.5	17560.3		1170.53
A2VDF0	FUOM	Fucose mutarotase	FUCM_HUMAN	0	16764.77	2	12462.2	16151.2	22036.8	10021.5	6239.19	3124.82	2350.38	923.139	31948.8	25463.6	27902.2	26647.1	13788.9	10978.6	7504.39	3909.77	27094.8	17708.7	21672.8	19593.5	19097.7	6693.73	5526.39	2998.72	12092.1	16352.1	10254	13890.1	4966.79	5501.62	2517.05	1522.56
A3KMH1	VWA8	von Willebrand factor A domain-containing protein 8	VWA8_HUMAN	0	214824.45	11	57380.9	59054.7	45305.2	33364	21593.5	7091.99	3129.81	3945.23	199715	106801	89231.5	88643.8	38876.6	43719.3	41510.6	13243.4	113008	90004.6	90069.6	45596	37699.6	26102.8	22003.2	5804.21	60654.7	62993.6	46256.3	37283.1	21771.5	28743.8	6432.74	6387.02
A3KN83	SBNO1	Protein strawberry notch homolog 1	SBNO1_HUMAN	0	154312.18	13	17499.2	15679.6	15927.1	10531.9	9490.98	6605.65	2765.39	2605.19	54386.8	27058.7	38653.7	30324.6	20824.1	21355	19326.8	8473.41	37068	25623.6	25896	23864.2	16009.9	14611.4	11626.1	6527.31	20437.5	19955.4	14202.2	17056	10133.8	10198.2	5481.06	3568.97
A4D1E9	GTPBP10	GTP-binding protein 10	GTPBA_HUMAN	0	42932.88	12	59132.8	35902.9	30112.9	22374.5	14470.7	5201.17	2685.7	2933.16	144394	77858.3	101521	74176	37060.8	45207.1	43168.7	9183.77	114878	64182.5	52887.2	56279.9	40377.6	33467.3	18264.8	4344.81	47673.1	63053	29253.6	36245.3	14695.5	22210.9	4694.27	4658.87
A5YKK6	CNOT1	CCR4-NOT transcription complex subunit 1	CNOT1_HUMAN	0	266938.87	47	84353.5	73612.8	60925.4	46199.5	29610.7	14776	6864.82	5174.57	186075	116660	152886	112360	71154.4	56098.5	49267.3	19177.3	133568	103423	97531.2	88078.8	53812.7	37773.9	26317.8	11233.5	83841.4	93469.6	67197.4	62223.1	31193.6	33140	9609.67	9692.43
A6NCE7;Q9GZQ8	MAP1LC3B2;MAP1LC3B	Microtubule-associated proteins 1A/1B light chain 3 beta 2;Microtubule-associated proteins 1A/1B light chain 3B	MP3B2_HUMAN;MLP3B_HUMAN	0	14627.99;14688.02	0
A6NCS6	C2orf72	Uncharacterized protein C2orf72	CB072_HUMAN	0	30480.68	7	103606	85518.7	92800.2	97774.9	85050.4	77048.2	42086.8	52127.9	293178	172438	226288	209173	183065	201294	212285	97817.1	193201	131719	159477	157305	144696	156681	137035	68174.9	120524	131388	116137	119449	96784.9	111848	52775.8	55994.9
A6ND36	FAM83G	Protein FAM83G	FA83G_HUMAN	0	90834.98	5	120697	138342	104369	75558	87261.3	63389.4	38896	20487.9	89538.6	141731	225667	105362	131522	93818.8	94600.8	45089.3	207149	122181	118615	119467	100833	116166	72615.2	46391.6	122692	137778	98257.8	80089.8	88940.8	65659.9	45039	30424.7
A6NDB9	PALM3	Paralemmin-3	PALM3_HUMAN	0	71695.48	3	13025.5	12064.1	13501.6	13284.1	11183.1	14157.2	10639.3	9091.13	35316.5	17393.4	24878.2	16787.5	21335.9	22114	25582	16489.3	16182.5	16545.5	13294.4	11534.6	19137.8	18708.1	20556.1	13240.1	12137.5	12746.8	14185.3	16140.2	12872.1	13117.2	9865.45	10399.1
A6NDG6	PGP	Glycerol-3-phosphate phosphatase	PGP_HUMAN	0	34006.06	17	1.28466e+06	1.27953e+06	1.22087e+06	1.08986e+06	1.16573e+06	920178	362728	103247	3.58487e+06	1921853	2.79085e+06	2544755	2466558	2.54558e+06	1.48858e+06	435085	2.18033e+06	1.58257e+06	1.7994e+06	2.04779e+06	1859688	1.88505e+06	1.00635e+06	284179	1.42478e+06	1420901	1.38364e+06	1.44699e+06	1285764	1.1313e+06	480072	165295
A6NDU8	RIMOC1	RAB7A-interacting MON1-CCZ1 complex subunit 1	RIMC1_HUMAN	0	33620.39	6	49140.1	28034.3	8754.17	56159.6	2643.32				146774	82537.5	124849	86942.5	43031.7	39382.8	25867.1	1669.92	98256.2	82623.6	61145.1	67068.7	31674.5	27962.9	5014.83		55430.5	67818.7	35287.1	41621.5		32675.8
A6NED2	RCCD1	RCC1 domain-containing protein 1	RCCD1_HUMAN	0	40078.93	4	11782.1	13341	10916.5	10225.2	11093.1	7516.05	4041.08	3344.21	39855	24159.2	36085.7	27429.1	20549.2	15733.7	11584.4	8201.46	26678.4	16936.7	19325.9	22772.4	11636.9	6628.14	5304.57	4754.48	14112.4	16816.3	11610.1	12311.8	8209.05	7202.85	5916.03	3634.03
A6NFI3	ZNF316	Zinc finger protein 316	ZN316_HUMAN	0	108437.18	5	14429.2	15000.6	12678.9	13434.6	12664.6	12379.8	8677.86	9679.75	50576.3	26952.2	29118.3	26324.2	24390.5	30675	29440.3	22053.2	29259.1	20364.9	22103.9	27494.9	20159.5	18491.3	21006.9	17189.1	18852.3	17458.2	16692.6	14765.7	12221	12033.8	10362.9	11244.3
A6NGU5;P19440;P36268	GGT3P;GGT1;GGT2P	Putative glutathione hydrolase 3 proenzyme;Glutathione hydrolase 1 proenzyme;Inactive glutathione hydrolase 2	GGT3_HUMAN;GGT1_HUMAN;GGT2_HUMAN	0	61501.57;61410.22;61770.97	0
A6NHR9	SMCHD1	Structural maintenance of chromosomes flexible hinge domain-containing protein 1	SMHD1_HUMAN	0	226373.57	22	28894.6	23812.6	14116.1	7689.49	4722.7	4648.27	1977.9	1226.84	96372	39251.4	59499.3	37929.2	23470.6	20536.3	17661.1	7842.84	54041.1	38404.4	25458.5	22421.3	17713.3	14781.6	9523.75	4860.18	28461.2	33882.5	17679.9	12251.6	10038.7	9939.69	2883.02	2888.42
A6NHX0	CASTOR2	Cytosolic arginine sensor for mTORC1 subunit 2	CAST2_HUMAN	0	36056.4	5	36030.6	23733.3	29895	25712.3	21510.9	8032.05	11008.9		91209.6	47960.8	63714.8	48638.4	37099.1	49569.2	44853.3	3935.37	46035	21432.2	27320.9	45849.2	37934.1	33211.1	22906.8	1680.79	30656.7	22222	15565.9	29313.1	15758.9	19858.5	5353.89	1568.16
A6NIH7	UNC119B	Protein unc-119 homolog B	U119B_HUMAN	0	28136.58	7	86690.7	94144.2	79805	46470.6	21620.1	19108.1	3223.73	12407.9	178936	94909.6	161643	104311	46019.4	44279.1	41218.7	20601	130558	98083.1	103006	120827	52401.9	29766	15084.9	14853.4	77070	90930.4	60161.4	71156.1	32876	20041.1	14074	14229.6
A6NJ78	METTL15	12S rRNA N4-methylcytidine (m4C) methyltransferase	MET15_HUMAN	0	46121.02	5	29680.8	23162.4	21623.7	17122.4	14016.6	19199.8	12031.2	5591.56	77229.6	34347.6	44901.5	30146.5	28876.1	29807.2	21719.2	12439.6	48665.6	39785.6	35127.7	26191.8	18966.3	19915	15564	16942.5	33853.9	39592.6	26979.8	21084.5	14758.1	15564.8	16419.4	14893.3
A6NK58	LIPT2	Octanoyl-[acyl-carrier-protein]:protein N-octanoyltransferase LIPT2, mitochondrial	LIPT2_HUMAN	0	25195.34	3	57428.5	54586	4464.32	44605.3	25270.5	17529.4	8864.92	6767.13	48839	76572.9	33099.1	93216.7	54285.1	59509	49328.1		36892.5	45237.2	60216.6	69122.4	48602.8	37748.3	25080.3		43571.4	62229	69410.9	63839.1	38456.8	24611.7	15241	12096.9
A6NKD9	CCDC85C	Coiled-coil domain-containing protein 85C	CC85C_HUMAN	0	45209.53	2	13652.7	11232	10607.7	10142.2	9639.93	8631.5	10231.3	7360.43	19337.9	15210.4	20514.5	15056.2	14847.3	10909.8	15654.8	19636.1	21979.2	14465.1	13018.2	11202.8	12857.6	14893.4	18049.9	14925	14798.2	12617.9	14354.8	11241.8	12005.5	12054.5	11333.7	10291.9
A6NKN8	PCP4L1	Purkinje cell protein 4-like protein 1	PC4L1_HUMAN	0	7476.31	0		4335.04	3570.79	5347.45	5511.54	6972.57	7036.1	6386.67					10981.7	11080.1	14768.3	17883.2	7291.01	6723.42	7332.26	8437.94	8734.49	12394.1	11660.4	11709	6039.15	5238.12	5285.15	5957.48	6152.09	7128.56	7892.19	8090.81
A8CG34	POM121C	Nuclear envelope pore membrane protein POM 121C	P121C_HUMAN	0	125091.91	1	27550.9	27249.9	25832	24219.7	14696.6		4305.59		14289.2	32115.2		31354.4	8954.11	13466	14057.5	34368.7	22405.6	31187.2	21714.7	35351.7	32850.2	6887.37	18483.8		23746.6	26316.6	23012.9	22855.2	25052.9	22031.5	3169.54	21919
A8MSI8	LYRM9	LYR motif-containing protein 9	LYRM9_HUMAN	0	9373.85	1	3248.46	7064.56	3618.9	4617.31	5009.45	3450.53	3911.98		24701.2	11722.6	22192.9	12476.1	17389	16609.9	13236.5	19153.9	12984.3	6886.48	10027.1	17071.7	12881.7	12924.3	11241.5	6776.71	7041.7	5624.16	7815.96	8659.9	5109.17	3745.76	2823.29	5638.4
A8MWD9;P62308	SNRPGP15;SNRPG	Putative small nuclear ribonucleoprotein G-like protein 15;Small nuclear ribonucleoprotein G	RUXGL_HUMAN;RUXG_HUMAN	0	8544.04;8496.06	0
A8MXV4	NUDT19	Acyl-coenzyme A diphosphatase NUDT19	NUD19_HUMAN	0	42233.31	14	275427	296078	234717	202268	205116	85889.4	19375.9	16824	687797	349172	590521	479230	381262	237099	151619	68090.9	457534	380101	324980	478887	328323	170461	77214.1	35767.5	277685	321058	225729	275284	228677	132747	32632.7	29593.7
B1AK53	ESPN	Espin	ESPN_HUMAN	0	91732.54	5	83773.2	74981.8	87438.9	80684	95183.6	99430.5	107975	92696.6	176345	103422	162443	133648	142472	173513	222207	234334	133450	95954	108126	127733	113792	148561	173499	150617	88723.8	89737.5	92338.1	87557.5	116131	97915	107912	108686
B2RBV5	MRFAP1L2	MORF4 family associated protein 1 like 2	MR1L2_HUMAN	0.000551268	13369.15	1	13942.3				1684.66	55140.1	38778.1	24250.6	51175.8	60178.4	133670		14364.6	39211.8	34544.9		125754	37513.1			44018.8	14576.8	17328.1	21626.5		12071.9		38415.1		13643.4	21796.1	11822.1
B2RC85;P0C881	RSPH10B2;RSPH10B	Radial spoke head 10 homolog B2;Radial spoke head 10 homolog B	R10B2_HUMAN;R10B1_HUMAN	0.00796038	100546.67;100634.82	0
B3EWF7	EPM2A	Laforin, isoform 9	EP2A2_HUMAN	0	35169.27	1	74164	82432.5	75990.5	73576.4	81002	86577.1	91447.5	70648.1	227460	147520	245049	176179	224846	268136	305791	301665	164180	166090	145955	173192	154306	179842	227667	128579	88490.5	94595.2	106486	105496	107589	94579.6	105563	95730.1
C4AMC7;Q6VEQ5	WASH3P;WASH2P	Putative WAS protein family homolog 3;WAS protein family homolog 2	WASH3_HUMAN;WASH2_HUMAN	0	49994.54;50312.01	0
C9JLW8	MCRIP1	Mapk-regulated corepressor-interacting protein 1	MCRI1_HUMAN	0.000185736	10920.23	7	90961.9	100315	96911	92708.5	109339	66587.4	68435.9	47481.9	159677	114202	196201	159660	183810	214915	255445	176854	137003	132714	136318	139790	124954	164784	188385	106791	111893	131956	91243	108132	124201	108351	88538.4	108394
C9JRZ8	AKR1B15	Aldo-keto reductase family 1 member B15	AK1BF_HUMAN	0	36537.06	1	5879.38	5298.72	10572.6	8104.35	2163.14	13473	7730.08		5905.78					1661.55	22633.8	9444.77	12433.8	16450.4		18134.9	7246.92		19306.3	15801.9	5514.37	5925		79550.7	10810.4		11694	7425.91
E9PAV3;Q13765	NACA	Nascent polypeptide-associated complex subunit alpha, muscle-specific form;Nascent polypeptide-associated complex subunit alpha	NACAM_HUMAN;NACA_HUMAN	0	205421.52;23383.89	0
E9PRG8	C11orf98	Uncharacterized protein C11orf98	CK098_HUMAN	0	14233.72	5	194587	200456	170920	147015	161846	159563	166966	127607	556645	316151	507437	414206	408855	477805	514588	432331	406823	297357	334212	325230	284023	349456	347225	284771	232126	249006	247179	210378	201147	182226	185883	177996
L0R819	ASDURF	ASNSD1 upstream open reading frame protein	ASURF_HUMAN	0	11249.76	5	57772.6	60479.7	74091.8	56808.9	70514.8	63451.4	75438.5	46876.9	155323	80207.3	155243	96398.3	150195	177777	199906	135230	98556.3	74780.6	90489.6	91527.6	104450	124502	138340	98861.8	60204.5	63452.2	68866.4	70636.8	73623.8	62567	71633.4	77285.3
L0R8F8	MIEF1	Mitochondrial ribosome and complex I assembly factor AltMIEF1	MIDUO_HUMAN	0	8444.76	3	59139.4	63624.1	50887.3	39057.7	38183.4	16363.7	13299	5737.18	161753	72970.2	141200	88030.5	75661.2	86499.6	62146.5	37630.2	112019	89436.4	51090.1	84659.6	57900	62433.9	42609.1	20482.6	83403	69598.5	50161.7	63288.5	39016.8	35893.9	18106.2	19512.3
O00116	AGPS	Alkyldihydroxyacetonephosphate synthase, peroxisomal	ADAS_HUMAN	0	72911.81	16	179561	156249	122103	96003.7	81429.6	58516.1	33472.2	26490.9	658227	278053	340263	268732	173561	205979	186785	111697	407601	269748	259854	217471	143439	150431	105601	71167	236010	257686	173921	142499	111319	114886	47609.6	49979.5
O00139	KIF2A	Kinesin-like protein KIF2A	KIF2A_HUMAN	0	79954.54	16	123089	107854	92975.9	80979.3	68406.7	36014.6	22165.1	17527.8	366583	201257	268486	228878	158836	180120	161142	70622.9	256975	160373	171350	159004	115442	110475	98190.5	40555	151487	152244	112887	108294	69492.4	89287.8	37190	36020.9
O00148	DDX39A	ATP-dependent RNA helicase DDX39A	DX39A_HUMAN	0	49129.51	11	340255	356293	299630	226261	161177	79806.2	59034.8	29005	1.16044e+06	565883	806654	559757	386850	348517	298121	111858	777664	468674	512933	427459	283035	272198	154567	101588	435603	440976	308239	285919	198571	199455	77522	60729.5
O00151	PDLIM1	PDZ and LIM domain protein 1	PDLI1_HUMAN	0	36071.71	19	602955	630667	553808	470310	578056	455949	452929	330114	1.67971e+06	925253	1.45279e+06	1.15873e+06	1.12178e+06	1.38599e+06	1526724	1.05476e+06	1.13783e+06	817571	867164	1.07882e+06	868025	1.04488e+06	1.03126e+06	772156	682379	753676	602284	685265	662977	700123	523965	695966
O00154	ACOT7	Cytosolic acyl coenzyme A thioester hydrolase	BACH_HUMAN	0	41796.02	13	745243	681064	556042	445336	406587	248480	161116	58584.3	2148667	1.03572e+06	1.42092e+06	1.11626e+06	916237	921916	844824	256257	1.35048e+06	862443	857868	865215	636278	671346	525227	147473	798664	792672	527698	590803	485216	481926	214252	139051
O00159	MYO1C	Unconventional myosin-Ic	MYO1C_HUMAN	0	121681.67	30	97928.4	79548.4	79488.3	74790.4	58600.2	39260.2	18243.5	15687.9	395802	196958	261687	218308	168865	174205	173227	73261.2	230756	150368	158676	143912	114945	112941	82866.4	45683.6	127356	128783	97383.6	97508.2	66723.2	94215.8	30592.9	32702.2
O00161	SNAP23	Synaptosomal-associated protein 23	SNP23_HUMAN	0	23354.04	9	80704.1	72470.6	71804.8	65514.1	63022	61403	42813.1	47037.5	197811	154026	170999	181986	149092	166488	175862	119487	158549	119837	134049	131332	114106	120322	107769	92991.8	90517.4	112906	83789.9	88970.8	74230	88118.4	63318.3	64316.7
O00165	HAX1	HCLS1-associated protein X-1	HAX1_HUMAN	0.00073193	31620.51	1	10889.3	6373.41	4351.19	3294.52		2115.41	2210.09		50893.2	19170.1	34909.4	21226.5	12284.9	20817.8	10462.4	8745.02	29677.5	23545.5	15535.1	21274.8	7816.69	24034.7	14419.2	1455.92	8220.24	25641.8	10580.5	12028.3	6361.16	8197.38		4830.16
O00170	AIP	AH receptor-interacting protein	AIP_HUMAN	0	37664.06	16	136701	143574	124877	92641.8	69326.9	36767.5	25061.2	13163.3	382495	223198	299871	246006	171711	140332	130096	90479.5	227595	180596	202090	212512	122401	99274.8	78495.4	47599.2	162239	171365	143866	133503	93734.2	71102.1	40550.8	30416.9
O00178	GTPBP1	GTP-binding protein 1	GTPB1_HUMAN	0	72453.81	19	135358	133172	110200	78119.5	64610.4	47942.2	22108.3	23260	333650	218176	282301	202016	177646	165603	163894	57813.9	239884	191772	170554	182194	121706	113592	85874.8	40594	146305	161225	110707	116184	76101.2	88371.5	32561.2	32283.7
O00186	STXBP3	Syntaxin-binding protein 3	STXB3_HUMAN	0	67764.27	9	41160.2	36887.5	33944.7	29527.3	25167.8	18068.8	12216.6	4807.87	120209	73491.8	80299.6	70979.3	50823.2	59916	59936.1	31608.5	74174.6	58063.6	58944.8	55575	44259.2	48477.9	38600.4	22126.7	45752.8	50255.9	37947.9	39012.2	30385.9	37740.5	14585.2	15133.1
O00192	ARVCF	Splicing regulator ARVCF	ARVC_HUMAN	0.00690999	104641.87	1	1265.61								5602.55		4640.62						5314.13	3579.18								3092.45
O00193	SMAP	Small acidic protein	SMAP_HUMAN	0	20332.52	7	143267	149315	146008	125350	167389	144960	166101	122540	403914	192481	260707	254427	286320	317980	347236	391442	202881	168289	207120	229670	201115	253616	292221	258235	164423	149933	158019	160767	204778	201728	188991	195232
O00203	AP3B1	AP-3 complex subunit beta-1	AP3B1_HUMAN	0	121320.17	24	230708	226853	181580	123093	99292.3	66626.7	27810.6	21765	613632	337298	435768	282025	226294	202797	191983	111559	394456	301729	279394	210384	168992	161584	122410	60284.2	219614	258585	196169	160294	121573	121772	46165.3	45091.5
O00214	LGALS8	Galectin-8	LEG8_HUMAN	0	35808.11	6	148442	126015	111841	78087.4	73554.7	16709.8	18873.9	8307.58	283179	163738	264487	235938	163630	138867	129341	51865.6	214182	174773	162298	167506	109922	97991.3	71660	25402.6	143479	134600	97712.7	121466	69820.6	74454.7	19963.1	36904.1
O00217	NDUFS8	NADH dehydrogenase [ubiquinone] iron-sulfur protein 8, mitochondrial	NDUS8_HUMAN	0	23705.09	4	45883.2	35696.1	37351	36955.1	32220.6	29408.1	13342.9	9203.84	151778	77201.9	130112	104158	61591	61339.2	67232.7	28967.2	128838	61130.1	71460.1	100735	62684.8	40013.3	33661.9	31085.4	50568.5	70940.8	50938.4	46053.4	49467.8	45993.6	25325	18195.1
O00231	PSMD11	26S proteasome non-ATPase regulatory subunit 11	PSD11_HUMAN	0	47463.77	28	751728	702950	578991	376440	251854	131733	70689.1	40930.5	2.12688e+06	1132517	1.52626e+06	969158	666218	569716	530668	199632	1.21213e+06	927981	949754	716837	490880	425592	280894	128129	791082	793148	598414	490223	305616	319866	105486	102097
O00232	PSMD12	26S proteasome non-ATPase regulatory subunit 12	PSD12_HUMAN	0	52904.4	24	528822	505062	400150	279431	201437	135984	67291.9	38488.4	1.50261e+06	748715	1.0457e+06	774398	465560	452293	377379	226001	963135	658886	640404	547208	366147	301427	225671	112484	528064	578370	442521	398866	249110	227584	102338	78453.4
O00233	PSMD9	26S proteasome non-ATPase regulatory subunit 9	PSMD9_HUMAN	0	24681.81	11	334485	294552	264569	274076	342164	302530	249032	213922	770601	448825	596870	583413	680076	834757	962323	735207	551207	382798	384885	554339	563246	688908	678908	380777	318483	308781	278060	373217	378696	387074	291558	402941
O00244	ATOX1	Copper transport protein ATOX1	ATOX1_HUMAN	0	7401.62	5	178388	169552	154179	144138	155770	136316	116743	92306.2	557071	295138	484579	466302	415496	460723	474806	394414	363034	261973	286925	350377	310777	339153	314925	249555	204378	227644	199139	226354	246046	248942	187158	202443
O00255	MEN1	Menin	MEN1_HUMAN	0	67496.79	5	32517	32307	28131.5	19723.6	13304.8	14235	10060.6	5836.18	60405.8	42280.3	52423	33511.5	22142.3	24198.5	20899.3	11396.7	64661.2	41485.4	35875.9	30015.9	20054.4	14453.5	19755.1	6356.92	40697.2	33000.2	28626.6	21968.8	15005.5	16102.8	6401.2	6378.61
O00257	CBX4	E3 SUMO-protein ligase CBX4	CBX4_HUMAN	0	61367.51	3	27003.7	38309.8	30949.7	27744.8	23210.8	23240.3	20727.2	18329	68081.3	48103.3	65315.7	59428.1	47355.8	51623.6	53589.5	48741.1	52129.7	41783.2	49447.9	41812.4	36413.9	40765.9	35160.4	31533.1	35970.8	38367.9	32960.6	33780.1	27448.5	30453	21661.9	11616.4
O00264	PGRMC1	Membrane-associated progesterone receptor component 1	PGRC1_HUMAN	0	21671.15	7	242708	194696	226350	161667	118393	46615.4	69970.4	31725.8	1.10508e+06	579303	767317	628732	452813	502690	450627	323847	611513	448978	396166	375512	291887	314344	265055	125047	371806	363084	354480	253078	212478	213695	111451	94738.1
O00267	SUPT5H	Transcription elongation factor SPT5	SPT5H_HUMAN	0	120999.57	40	265922	279148	264277	193108	159259	102200	81081.1	59134.6	801997	453666	645000	496368	360232	377558	357029	240018	505423	351749	418048	383777	271276	258425	239726	142187	311549	319346	279340	249872	202466	203711	115680	104216
O00268	TAF4	Transcription initiation factor TFIID subunit 4	TAF4_HUMAN	0	110114.33	15	16318.3	17585.1	17622.2	12953.7	11489.5	8305.37	7057.12	4927.19	45572.4	27295.2	30815.5	23191.7	23617.9	24321.5	20756.8	14408.1	31389.9	27691.4	24100.5	22593.9	17476.3	15665.3	14908	10954.6	20892.9	20367.3	17105.6	16437.8	13871.9	13044.5	7907.17	7038.01
O00273	DFFA	DNA fragmentation factor subunit alpha	DFFA_HUMAN	0	36521.9	15	194566	195382	180136	163911	183370	157181	157299	119304	514439	276679	445781	381025	347910	409002	462388	383477	322940	220657	276542	300896	285270	321909	332391	263113	204977	208709	202619	229368	222234	211114	198501	181852
O00287	RFXAP	Regulatory factor X-associated protein	RFXAP_HUMAN	0	28232.33	2	3768.41		2360.13	3055.44	3160.45	5009.66	2263.47	2872.67		5320.2	6771.13	7425.79	7170.3	5395.76	7870.37	7201.39	6081.03	6568.69	4552.35	8573.34	4122.71	5696.49	5118.65	3750.74	4887.69	5747.45	6094.86	4680.39	4363.39	4133.7	3611.59	2499.67
O00299	CLIC1	Chloride intracellular channel protein 1	CLIC1_HUMAN	0	26922.72	17	8139667	9060862	8353165	7.65977e+06	5364884	1512811	778427	425987	25270940	14063829	20636128	16833062	13194241	6681010	5.28501e+06	2.19102e+06	14985108	11715889	15194620	15384327	9627035	4.88755e+06	3.00613e+06	1.57017e+06	10342964	9992952	8990810	10079404	5.77657e+06	3.44e+06	1164077	967342
O00303	EIF3F	Eukaryotic translation initiation factor 3 subunit F	EIF3F_HUMAN	0	37563.85	12	392359	368461	293513	157591	97412.9	65313.9	26854.2	22220.8	1.00859e+06	576488	698424	434356	269422	236309	184964	75382.6	683121	492538	507924	306074	184815	138064	88227.1	46248.8	426853	439937	292790	205053	135101	119748	39160.4	30126.6
O00308	WWP2	NEDD4-like E3 ubiquitin-protein ligase WWP2	WWP2_HUMAN	0	98912.05	2	9924.93	11339	11135.7	12356.4	8631.96	9151.77	5754.79	5219.84	26108.2	18064	18856.8	18112.8	16754.2	18713.6	16328.3	12856.9	23059.2	16592	18291.5	14110.5	12910.9	13749.3	9666.1	8109.75	16120.1	14031.4	15346.7	11343	9513.92	8859.56	6758.03	5558.9
O00330	PDHX	Pyruvate dehydrogenase protein X component, mitochondrial	ODPX_HUMAN	0	54122.33	21	492242	447992	396236	305896	270394	205133	111184	66644	1462941	787057	1.00102e+06	791435	622670	546013	459817	271806	881438	664911	678591	602013	419478	405579	299298	186327	577719	571142	451508	386736	307455	295871	159751	102934
O00399	DCTN6	Dynactin subunit 6	DCTN6_HUMAN	0	20747.02	5	75351.4	97084.9	83172.6	80761	79520.4	81495.7	56079	23282	218200	121882	162485	156069	155511	171408	168149	77558.7	140090	100886	117227	123624	129432	123996	119211	50496.7	75044.3	81644	86496	90466.9	82085.8	77889.8	68916	31539
O00400	SLC33A1	Acetyl-coenzyme A transporter 1	ACATN_HUMAN	0	60908.99	1	3523.99	2396.53	3420.1	2663.14	1142.63	1948.69			11847.9	7607.74			3408.72		3697.85	1438.9	6746.82	5348.91	5497.28		4855.07	2860.95	2971.25	2848.05	5444.99	5455.05	4857.21	4021.1	1505.05	3899.71	2103.47	1695.39
O00401	WASL	Actin nucleation-promoting factor WASL	WASL_HUMAN	0	54826.96	14	154121	146741	132108	104829	85023.8	65265	50617.4	33052	391616	211995	309045	259903	184521	179382	177103	141290	251162	179811	201820	195485	133421	134429	121572	88340.9	175618	169644	151729	129882	109455	100962	63230.8	60288.9
O00410	IPO5	Importin-5	IPO5_HUMAN	0	123629.93	40	326509	337691	316970	253002	214443	103250	37189.4	26188.5	883478	515531	747444	630499	483056	368165	228851	98858.9	624820	442783	481422	537951	422287	279524	128461	63510.3	347471	381628	283826	374903	229456	194938	51782.5	41289.1
O00411	POLRMT	DNA-directed RNA polymerase, mitochondrial	RPOM_HUMAN	0	138620.34	24	55536.9	48408	33226.8	27761.1	21691.5	16250.8	7748.89	10660.4	163295	82034	100117	76215.6	57421.3	55555.6	46821	18226.3	91526.2	67373.5	58262.4	56753.5	44822.1	33989	28128.8	13796.1	53338.8	62672.2	39477.6	37647.9	27283.1	28273.9	12380.8	12189.1
O00418	EEF2K	Eukaryotic elongation factor 2 kinase	EF2K_HUMAN	0	82144.11	13	42354.7	32511.1	23679.9	19920	14982.9	13106.6	6319.62	4295.49	87650.9	56124.1	42288.9	43895.2	31169.7	28950.9	29914.2	15725.4	68899.6	42326	42846.5	28678	20174.4	22277.5	17657.5	11837.1	46641.7	38761.5	25341.5	21839.7	16887.2	19782	9049.19	9496.94
O00422	SAP18	Histone deacetylase complex subunit SAP18	SAP18_HUMAN	0	17561.07	9	497322	449369	432299	407586	292513	273342	156861	134383	1.87069e+06	1.01889e+06	1.34024e+06	1.01644e+06	745221	765294	733606	540300	1.12536e+06	825443	911995	763818	576322	565489	443560	289235	703710	711308	654829	486710	409520	400733	241449	183854
O00425	IGF2BP3	Insulin-like growth factor 2 mRNA-binding protein 3	IF2B3_HUMAN	0	63705.03	27	986479	1026137	866301	559509	381997	282272	155008	134100	3.0483e+06	1.78144e+06	2.26506e+06	1.50581e+06	1.0829e+06	1.04271e+06	913392	595221	2009713	1.49477e+06	1.51424e+06	1.2011e+06	761043	714437	589149	346902	1.25358e+06	1.26051e+06	1.01604e+06	706418	503806	524253	233526	211349
O00429	DNM1L	Dynamin-1-like protein	DNM1L_HUMAN	0	81877.15	36	331109	298736	253188	159215	90103.9	60711.9	31203.9	18999.8	933212	522197	689972	438879	263045	246122	222068	96585.4	622266	442661	422759	345299	191695	162401	117182	73213.8	354488	372498	275429	218503	118633	121106	45013.2	44262.2
O00442	RTCA	RNA 3'-terminal phosphate cyclase	RTCA_HUMAN	0	39336.73	10	215861	247571	159448	72295.7	50450.8	15220	13213.7	3546.68	639878	319225	501997	268274	119809	123494	97443.2	20580.1	433927	292204	277209	217823	112201	89219.7	42338.8	19172.5	162818	272371	105741	125217	39423.7	53057.7	17681.4	17014.6
O00443	PIK3C2A	Phosphatidylinositol 4-phosphate 3-kinase C2 domain-containing subunit alpha	P3C2A_HUMAN	0	190679.57	8	19299.1	11424.4	6796.94	6810.21	4828.11				57768.6	30958.4	45525.9	34903.2	24084.2	20384.6	20511.1	5025.48	49635.2	32704.8	24020.6	25006.2	21227.4	17573.6	8786.73	5449.45	17545.4	30057.1	9001.63	17948.1	8040.52	9011.36	852.354
O00458	IFRD1	Interferon-related developmental regulator 1	IFRD1_HUMAN	0	50268.61	4	272624	302262	175781	111959	23744.8	54288.8	4371.05	17300.3	341419	236017	339188	218408	181249	181367	157086	40.7441	346973	204695	223129	203438	65114.6	125856	69998.3	29877.7	238234	211370	121664	112427	71439.6	98633.1	38501.6	39827.6
O00459	PIK3R2	Phosphatidylinositol 3-kinase regulatory subunit beta	P85B_HUMAN	0	81545.27	1	10905.9	9703.48	5034.95	2679.98					24145.9	11566.6	14623.3	8968.8		3867.95			20599.6	16735.2	10055.2	8972.32	4883.63	3571.1			7825.67	14643.1	2160.87	6223.31		1215.86
O00461	GOLIM4	Golgi integral membrane protein 4	GOLI4_HUMAN	0	81880.31	13	43392.9	38235.2	41888.3	35581	32020.4	25353	19263.4	11934.4	139694	76419.1	114050	93211.2	79128.9	85651.7	74477.9	65240.2	79491.5	65935.1	64181.1	60950.6	55850.2	60386.6	57841.4	32279.7	60042.9	57029.5	49443.4	46484.6	41066.5	41523.1	25211.3	25317.6
O00468	AGRN	Agrin	AGRIN_HUMAN	0	217319.53	22	41718.9	42336.9	39266.9	35794	33994.9	34670.8	34035.3	28021.5	97057.6	62045.3	89665.2	70131.2	68308	79144.4	87870.1	80748.8	73093.1	52083.4	57110.2	58045.8	52880.1	58766.1	61980.4	60191.7	45818.3	46299	46120.2	41800.5	42827.7	42043.5	39295.1	42281.6
O00469	PLOD2	Procollagen-lysine,2-oxoglutarate 5-dioxygenase 2	PLOD2_HUMAN	0	84685.61	26	911121	887313	703781	495385	422617	241776	162646	103169	2318234	1.275e+06	1.63722e+06	1.3206e+06	904608	851872	766198	398079	1.57391e+06	1.16377e+06	1.08973e+06	1.00469e+06	727106	618697	480053	236821	922774	931570	770197	682752	505561	468745	214534	189921
O00471	EXOC5	Exocyst complex component 5	EXOC5_HUMAN	0	81852.87	10	41907	28395.2	13712.9	13949.1	6713.09	2902.55			98079.9	55522.1	92420.8	34177.8	18198.3	23362	27432.6		67359.5	52685.7	44519.4	36361	17134.7	17451.9	13598.7		40795.5	44433.1	29474.7	23486.7	15559.4	11250.4		2501.87
O00479	HMGN4	High mobility group nucleosome-binding domain-containing protein 4	HMGN4_HUMAN	0.000551268	9538.91	2	73630.7	56806.7	65598.9	61916.2	66311	82955.6	73322.5	62777.1	174189	99915.6	139869	128437	135504	163247	176881	182710	127920	80537.8	97043	122568	107947	126771	131734	103005	77101.4	83573.4	78730.8	77833.8	66912.6	69891.3	85551.5	66794.9
O00483	NDUFA4	Cytochrome c oxidase subunit NDUFA4	NDUA4_HUMAN	0	9369.86	5	187024	181148	171801	144316	110443	86206.2	25765.6	43446.8	761369	476488	611626	414655	312997	355612	329052	193617	548082	367536	383498	344527	227571	215468	179372	102219	295180	304575	213749	184298	125265	164998	65640.2	56801.8
O00487	PSMD14	26S proteasome non-ATPase regulatory subunit 14	PSDE_HUMAN	0	34577.03	11	1.0251e+06	977992	790966	531771	344329	162839	84882.7	65595	2675142	1.33028e+06	2229762	1.40542e+06	705793	725621	580680	283060	1.77132e+06	1.1808e+06	1.13522e+06	1.04114e+06	636620	460854	301306	95064.5	972274	1.06399e+06	617224	728226	381002	366678	109482	128365
O00488	ZNF593	Zinc finger protein 593	ZN593_HUMAN	0	15199.14	4	39177.8	47345.1	46305.8	41357.4	40013	45233.5	14664.5	36839.9	122307	40752.8	68068.6	48959.1	48048.4	62922	55741.3	40990.6	70096.6	51462.4	58935.3	52187.8	52770.8	54214.4	50972.1	52588.6	51429.9	57879.1	29068.4	49241.9	40290.8	50956.5	24125.7	28598.5
O00499	BIN1	Myc box-dependent-interacting protein 1	BIN1_HUMAN	0	64699.38	22	220772	246448	230268	177041	171898	106390	113506	60009.4	655594	348738	516968	428461	359960	376605	380285	293343	441016	331879	359227	312867	280738	295866	267690	167880	258713	299376	234716	245591	178005	182785	142820	131475
O00505	KPNA3	Importin subunit alpha-4	IMA4_HUMAN	0	57810.92	9	174536	172367	180026	142275	94506.6	25162.2	13420.4	4173.61	515729	274364	403728	297494	219552	140144	101664	20288.8	294388	218265	241646	229075	166929	92996.3	64896.7	16205.1	187757	179807	173048	166567	86757.7	71042.8	16980.9	18985.4
O00512	BCL9	B-cell CLL/lymphoma 9 protein	BCL9_HUMAN	0	149289.96	9	13999.9	15157.3	14886.3	13455.2	14838.4	16655	17404.4	14575.9	29577.6	19810.8	29884.8	26906.4	28681	35582.4	43985.8	42874.9	25285.3	19506.9	16380.5	27146.1	23823	29954.5	30367.4	28519.8	16038.2	16927.9	16448.1	18378	18302.4	18378.5	17260.3	20907
O00515	LAD1	Ladinin-1	LAD1_HUMAN	0	57131.06	33	655616	692283	670990	649120	715025	752519	750570	608794	1.73021e+06	1.085e+06	1.59396e+06	1.3729e+06	1.43076e+06	1.70026e+06	1.99154e+06	1.82762e+06	1.18657e+06	969082	1.07395e+06	1.24818e+06	1.11514e+06	1.39254e+06	1.53749e+06	1236195	820723	828126	800660	823087	869877	824786	844088	884019
O00541	PES1	Pescadillo homolog	PESC_HUMAN	0	68002.62	25	701050	596304	577773	450246	405638	259722	136454	119897	2.10041e+06	1.11293e+06	1.44567e+06	1.18589e+06	840707	982295	886374	486338	1.30603e+06	951772	984735	946327	709371	681511	583648	256427	746612	848462	608051	629202	473778	550508	206349	194425
O00560	SDCBP	Syntenin-1	SDCB1_HUMAN	0	32444.38	6	32694.2	40240.8	53835.5	54878.4	56258.9	39917	36646.3	42690.3	141991	60443.8	108556	99582.6	125338	152968	178981	126639	69950.6	63648.2	75537.8	56992.6	83773.7	109921	120763	79306.6	57294.1	60448.4	55037.4	66051	73953.5	96483.2	47305.1	65533.8
O00566	MPHOSPH10	U3 small nucleolar ribonucleoprotein protein MPP10	MPP10_HUMAN	0	78863.78	14	65488.1	63063.7	64473.5	62590.5	45178.1	26346.6	18049.2	19913.6	198161	122155	161369	136316	109729	112268	109630	56949.8	136987	101799	106793	111849	90872.8	93482.8	63291.5	23536.1	66423.4	94175.5	67389.4	76273.9	51743	57108.9	24154.1	23196
O00567	NOP56	Nucleolar protein 56	NOP56_HUMAN	0	66049.89	30	590894	510843	512500	431297	352210	263002	147203	124045	2.01913e+06	1.11319e+06	1.44968e+06	1.18326e+06	879632	881680	781126	462613	1.28055e+06	907439	962345	876083	652477	636774	508158	323053	766340	783564	641376	566698	477324	524289	237190	191395
O00571	DDX3X	ATP-dependent RNA helicase DDX3X	DDX3X_HUMAN	0	73243.41	14	317866	323055	227637	145351	114129	75529.2	47188.9	35505.5	1.03309e+06	586184	687541	431662	302878	358603	317592	175998	637145	468753	425973	335483	244427	253654	175462	78809	327011	378369	262926	227980	137603	162537	59596.2	53108.8
O00584	RNASET2	Ribonuclease T2	RNT2_HUMAN	0	29480.8	6	37267.4	40787.6	38464.1	39343.3	42216.7	26532.3	17716.4	4954.26	123577	61418.8	114500	89414.7	86241	89798.2	79522.4	23738.1	77620.9	60708.6	62551.8	76249.6	74879.8	70878.5	50106.3	14988.1	58576.3	52802.2	47306.1	54744.5	55734.2	50974.2	21063.3	10752.5
O00625	PIR	Pirin	PIR_HUMAN	0	32113.36	13	270584	286612	259676	201130	133501	66054.5	45863	31250.4	781259	373271	621893	427544	271838	231679	174489	119882	434256	356377	408517	396814	205604	148165	117766	64858.5	265099	311054	279584	257101	147807	127986	59970.1	56218.3
O00629	KPNA4	Importin subunit alpha-3	IMA3_HUMAN	0	57886.75	10	41666.8	42954.4	36407.9	38347.7	35297.5	14074.7	7091.48	3205.09	130939	52157	110129	72936	59856.8	49242.9	24322.1	10918.8	81547.2	51478.7	52868	57280.3	52424.5	41831.8	14521.1	7805.74	45967.4	48027.1	43672.1	45916.9	40829.4	37598.3	8511.52	6017.76
O00635	TRIM38	E3 ubiquitin-protein ligase TRIM38	TRI38_HUMAN	0.000551268	53415.84	1	3339.2	3419.31	2395.86	1505.89	1158.84					4981.86	5920.84	3313.89	1956.47		1875.54	1444.36	4152.5	3879.21	3785.69			1511.27		711.669	5084.39	4102.71	3963.05	2231.57		1397.86
O00743	PPP6C	Serine/threonine-protein phosphatase 6 catalytic subunit	PPP6_HUMAN	0	35144.26	14	430873	452752	414610	349156	331068	142857	135674	81978.5	1.05948e+06	673664	893627	753032	683891	723729	669943	364033	772908	531882	578588	622869	518893	504357	418886	171133	414648	479067	354875	459944	350071	324915	174598	159723
O00746	NME4	Nucleoside diphosphate kinase, mitochondrial	NDKM_HUMAN	0	20658.58	3	67259.6	75585.4	67025.3	61254.2	36669.3	18394.8	11935.1	7906.68	203416	108518	116380	128404	90401.2	86594.6	56157.2	44972.5	141175	106620	142826	128791	71616.3	62314.4	41669	29673.3	81792.2	87299	71937.7	78540.5	55605.1	44511.1	19329.8	12524.1
O00754	MAN2B1	Lysosomal alpha-mannosidase	MA2B1_HUMAN	0	113744.1	12	75911.9	87944.8	69761.3	59570.8	65811.2	52702.7	50536.5	38342	200198	107743	179130	133511	132253	173128	200295	122617	113772	116272	99726.3	117540	122253	124510	136338	65593.1	84250	90897.3	68394.5	88111.6	94824.3	87847.4	57723.9	68061.7
O00762	UBE2C	Ubiquitin-conjugating enzyme E2 C	UBE2C_HUMAN	0	19652.3	9	185175	187034	175920	142849	116194	38332.1	31822.2	14580.7	550327	327740	435438	358494	302308	199401	158607	78159.5	332406	267575	280520	320164	210265	133551	105324	53146.3	213604	233675	204998	217611	134780	103946	48086.1	34015
O00763	ACACB	Acetyl-CoA carboxylase 2	ACACB_HUMAN	0	276540.9	3	81165.2	87417.3	52102.4	20977.4	4.90428	64487.3	41722.8		131605	70836.2	64316.6	60429.8	57032.9	46586.1	46377.3	15473.5	96155.8	67436.8	66901.3	59492.8	39618	39133.1	30828.1	31907.5	76022.1	56027.6	34435.1	32472.5	40647.4	45403.8	26222
O00764	PDXK	Pyridoxal kinase	PDXK_HUMAN	0	35102.3	14	1.04629e+06	1118948	1.0353e+06	880206	528803	140172	79284.3	52912.6	3.12765e+06	1.73973e+06	2730727	2.25292e+06	1.30374e+06	801842	685839	323774	1.88962e+06	1.41418e+06	1499474	1.69382e+06	971102	481474	385549	130660	1090983	1.2004e+06	952781	1.1645e+06	614215	388737	93837.6	137595
O00767	SCD	Stearoyl-CoA desaturase	SCD_HUMAN	0	41522.67	3	69841.2	75286.2	70457.4	57019.1	44440.3	27367.7	13134.4	16690.5	278783	141598	186885	138894	93810.4	100904	98028.6	52867.5	188223	123260	121353	106750	60291.3	59222.2	56394.3	32921.7	110439	120090	82893.5	64892.6	55938.4	56520.2	26734.5	30060.1
O14494	PLPP1	Phospholipid phosphatase 1	PLPP1_HUMAN	0.00323218	32156.07	0		21807.7	20734.8	30370.2	29808.2	26356.6	17423	19396.3	69768.2	33979.8	59618.9	43006	53676.7	45960.5	54171.7	57947.3	37910.1	34760.6	36550.1	32744	37446.4	35740.8	44957	33460.2	21290.8	32596.1	30862.6	29475.1	29811.5	42369.3	29226.1	25144.5
O14495	PLPP3	Phospholipid phosphatase 3	PLPP3_HUMAN	0	35116.01	2	31035.3	58602	50034.7	2492.51		32750.2	16970.8	5724.15							55610.2	41537.4					35846.5	29454.8	37427.1	22617.8			5621.92	7167.75	50329.9	70932.5	16297.9	20449.2
O14497	ARID1A	AT-rich interactive domain-containing protein 1A	ARI1A_HUMAN	0	242044.61	24	59299.5	63655.5	54017.9	42542.4	34049.6	27560.5	16954.6	13035.2	153668	114623	139023	107454	77106.7	66137.2	64233.5	35919.8	127372	87440.6	79299.2	71265.3	49672.8	40885	40916.8	29864.1	67250.6	73192.4	64483.6	54842.7	45722.4	37468.6	24341.7	20878.7
O14529	CUX2	Homeobox protein cut-like 2	CUX2_HUMAN	0	161676.97	0
O14530	TXNDC9	Thioredoxin domain-containing protein 9	TXND9_HUMAN	0	26534.03	11	179496	147838	143660	123932	82841.3	38141	26828.3	17304	405686	213968	353011	290479	188672	141972	125238	75627.2	263121	194454	220158	194339	149858	98945.2	83510.5	47935.7	153665	171759	150974	138869	93780.5	81037.6	36543.1	38008.4
O14531	DPYSL4	Dihydropyrimidinase-related protein 4	DPYL4_HUMAN	0.00216607	61877.61	1	662816	656283	548846	419389	488645		66443		1602625	862119	1.58166e+06	1.14467e+06	842254	950590	396758		1.24394e+06	762190	821711	819138	620252	583327	219095	122550	782251	715440	537813	541855			94364.3
O14545	TRAFD1	TRAF-type zinc finger domain-containing protein 1	TRAD1_HUMAN	0	64841.05	10	20351.6	20434.4	21645	19177.4	24071.1	22894.9	25634.9	19200	70770.8	42455.3	55754.3	49912.5	48691.7	60384.3	66419.5	59348	52293.6	31924.1	37824.2	46624.4	36225.5	41321	47890.8	35153.8	23809	23880.6	26437.4	26116.5	26350.7	25971.8	27710.2	28827.6
O14561	NDUFAB1	Acyl carrier protein, mitochondrial	ACPM_HUMAN	0	17417.3	3	50730	50884.6	46086	46598.4	31398.1	7826.55	8475.46	2558.77	175874	105658	142058	140164	100340	127260	125761	11826.7	103375	74713.7	65407.6	92152.5	89672.3	100343	70316	20569	47155	62147.9	32413.5	74200.4	25978.7	53653.3	14394.1	14631.4
O14562	UBFD1	Ubiquitin domain-containing protein UBFD1	UBFD1_HUMAN	0	33381.92	7	121906	125730	129149	111817	142001	116880	77065.9	39986	298724	211929	315418	286906	288918	282162	258271	138343	270745	164604	214498	261022	180014	194558	163706	99183.3	138083	147824	153067	141810	158145	132340	98407.2	65725.4
O14579	COPE	Coatomer subunit epsilon	COPE_HUMAN	0	34482.02	11	101318	97665.4	85632.1	54320.8	34279.5	24056.7	5035.37	8098.49	296941	152104	241162	173104	94078.6	81779	65225.9	21298.7	172630	129628	116596	117571	70470.3	43060.5	32070.8	13216.8	81467.3	112983	56793.3	78317.7	33288.5	33436.4	10464	9483.57
O14617	AP3D1	AP-3 complex subunit delta-1	AP3D1_HUMAN	0	130157.99	24	189106	198963	158587	114464	91393.9	46589.2	28675.6	21611.1	576450	340670	439709	330291	211582	214889	199211	97978.8	399043	286669	283966	251696	169053	146035	114767	55844	210505	241103	159016	167669	108929	108865	41384.7	49695
O14618	CCS	Copper chaperone for superoxide dismutase	CCS_HUMAN	0	29040.6	7	173198	154424	158564	130440	148645	91798.8	73137.3	44009.9	431722	230398	337346	287903	235747	249284	257747	239522	250399	193321	211398	220258	187639	214921	210104	125178	177574	177049	172464	185660	178993	168239	99266.6	107333
O14639	ABLIM1	Actin-binding LIM protein 1	ABLM1_HUMAN	0	87687.52	14	56719.9	57609.5	49624.9	45916	51955.1	59984	57260.5	49105.5	130705	76452.8	106114	102011	105375	118058	132447	106181	82631	63625.2	76282.4	89584.1	76770.8	81910	99063.1	84666.3	59251.2	59422.3	58502.8	60404.5	59972.9	57071.6	67084.4	69812.8
O14640;P54792	DVL1;DVL1P1	Segment polarity protein dishevelled homolog DVL-1;Putative segment polarity protein dishevelled homolog DVL1P1	DVL1_HUMAN;DVLP1_HUMAN	0.00517026	75186.75;73253.58	0
O14641	DVL2	Segment polarity protein dishevelled homolog DVL-2	DVL2_HUMAN	0	78947.94	9	28036.9	25799.6	27708.2	24730.7	26520.6	29925.3	28764.5	26977.4	75910.6	45187.7	59596.4	46619.1	47325.6	53620.5	61454.7	58918.2	43755.8	36815.6	37192	41780.8	38662.6	47252.1	51676.8	45618.1	31797.3	33166.9	33103.8	35878.7	32329.2	30212.1	32050.5	30757.8
O14646	CHD1	Chromodomain-helicase-DNA-binding protein 1	CHD1_HUMAN	0	196687.53	20	47772.2	40853.7	28783.2	23005.2	18656.1	12108.2	8618.93	6104.76	116849	68494.9	78746.2	64951.2	44172.3	49500.7	49829.8	27803	81401.3	54975.3	47924.9	48470.3	37961.3	37469.6	28299.1	16249.9	48786.1	48323.8	32510.4	34053.2	24876.4	26117.3	11857.9	13848.9
O14647	CHD2	Chromodomain-helicase-DNA-binding protein 2	CHD2_HUMAN	0	211343.51	7	14147.4	15228.5	11985.3	11119.8	10896.5	8224.99	5140.59	2691.28	39166	25125.7	29338	23703	24605.7	23532.2	25681.2	12993.4	29731.5	29086.8	21217.3	20173.6	17891	19495.8	13549.2	9334.57	17261.3	18155.3	14160.7	13839.4	11308.9	14073.9	6323.36	3936.54
O14653	GOSR2	Golgi SNAP receptor complex member 2	GOSR2_HUMAN	0	24775.4	2	35300.9	37080.6	30698.9	27354.4	25060.8	22707.4	17052.6	11245.8	174859	77227.6	94134	88382.9	47065.5	60821	74940.3	53065.7	54291.8	66962.3	61315.6	63743.8	37492.5	31218.9	47260.7	33142.7	68083.9	71920.5	39380.4	36087.1	41907.4	42297.9	21665.3	26685.6
O14657	TOR1B	Torsin-1B	TOR1B_HUMAN	0.0012695	37978.93	2	43550.7	16190.5	7620.16	4065.65	1501.25				88638.6	46674.6	41012.9	36881.4	18112.3	21888	18322.2	11966	61497.9	44561.7	33563.9	31966.6	21466.9	15859.9	5012.11	2535.21	26921.3	41897.1	13535.3	24019	8499.99	11038.3		4178.46
O14662	STX16	Syntaxin-16	STX16_HUMAN	0.000910913	37031.21	5	33941	28627.9	19222.5	27253.5	21443.5		11660.5		122028	58152.6	90706.3	73341.8	55536.2	45825.1	55498.7	21311.5	79955.8	62516	40165	49411.8	37385.6	40641	32179.5	14490.2	30138.8	53222.6	34784.6	40875.2	23520	29349	7737.63	14014.9
O14672	ADAM10	Disintegrin and metalloproteinase domain-containing protein 10	ADA10_HUMAN	0	84142.12	20	137468	117589	120803	127974	121001	99280.6	82677.7	64842.1	432395	252084	347593	334436	240176	304896	307360	234628	281205	186397	201438	228263	195550	228172	205310	160273	162576	156819	149382	154863	154300	175196	106671	112811
O14686	KMT2D	Histone-lysine N-methyltransferase 2D	KMT2D_HUMAN	0	593389.4	21	17395.3	19315.3	16103.5	14320.7	14250.8	13528.4	15230.7	14340.7	70315.8	31557.9	38892.4	39062.3	32685.6	38212.2	44361.1	33020.7	42173.4	29116.1	29986.4	31890.4	24993.5	28407.5	25531.1	25339.4	19571.5	22866.3	17571.7	18819.9	19246.5	17161.2	17040.7	17681.9
O14732	IMPA2	Inositol monophosphatase 2	IMPA2_HUMAN	0.00216607	31320.89	1	135952	130207	126483	87259	77896.1	73136	62544.3	30924.4	473559	243133	293293	219119	203916	257679	251687	133422	284010	206915	238029	197807	150052	175109	149201	82795.7	183217	167598	149724	112680	97894.7	84949	84195	56963.6
O14734	ACOT8	Acyl-coenzyme A thioesterase 8	ACOT8_HUMAN	0	35914.22	7	179446	197646	153861	78558.5	64852.8	36314.9	12514.5	11422.9	463470	223314	416879	270764	153237	142102	91723.1	45893.6	296377	204775	196650	192169	99206.1	98494	49213.7	30466.6	188757	210151	124423	143048	67786	68379.5	29321.9	20978.3
O14735	CDIPT	CDP-diacylglycerol--inositol 3-phosphatidyltransferase	CDIPT_HUMAN	0	23538.8	3	46771.1	43598.7	30728.5	27858.1	21663.9	11769.8	4578.17	7228.07	118699	72108.1	106878	86806.6	32049.6	49670.2	53558.8	25919.1	93957.2	65912	67931.5	51331.3	33075.3	23710.4	18575.4	13703.9	59930.3	53657.5	36675.7	32230.3	21097.6	34969	9041.06	6009.62
O14737	PDCD5	Programmed cell death protein 5	PDCD5_HUMAN	0	14285.08	11	729770	757461	721033	682470	760933	686582	708460	467089	2.49281e+06	1.31705e+06	2.05968e+06	1.72784e+06	1.75611e+06	2.07945e+06	2.48179e+06	2.21976e+06	1.49522e+06	1.09233e+06	1.2221e+06	1.50307e+06	1.31869e+06	1.57515e+06	1.76445e+06	1.37617e+06	892721	904411	901985	975741	1.04501e+06	948379	986451	1.00931e+06
O14744	PRMT5	Protein arginine N-methyltransferase 5	ANM5_HUMAN	0	72683.86	28	634128	606816	570669	511463	225343	127851	61145.5	48554.6	1.57999e+06	876714	1.27711e+06	1.00328e+06	553829	397873	359793	224673	962636	746844	877718	825307	401241	297349	231309	132189	687197	658341	654230	586549	290492	242605	99361.1	98500.2
O14745	NHERF1	Na(+)/H(+) exchange regulatory cofactor NHE-RF1	NHRF1_HUMAN	0	38868.43	26	1359067	1.31632e+06	1.30477e+06	1.22262e+06	1325665	1.22497e+06	1.17561e+06	960582	3.98652e+06	2.13593e+06	3166608	2692670	2.7653e+06	3319668	3.65042e+06	3.28056e+06	2.34354e+06	1.84943e+06	1.9839e+06	2.34837e+06	2.09277e+06	2.44891e+06	2.67299e+06	1.84613e+06	1.48747e+06	1.5098e+06	1.44001e+06	1.53859e+06	1.60805e+06	1.53441e+06	1.38266e+06	1.47169e+06
O14757	CHEK1	Serine/threonine-protein kinase Chk1	CHK1_HUMAN	0	54433.57	7	35043.5	33120.4	33211.1	29963.2	26097.8	15873	6288.16	6463.87	101377	59077.2	82228.1	53449.2	44603.3	37528.4	37642.7	24546.7	71142.7	44556.4	48962.1	49777	39022.9	31379.1	24845	15974.7	46457.7	43754.2	33813.9	37810.9	23947.5	23438.6	10821.5	8329.71
O14763	TNFRSF10B	Tumor necrosis factor receptor superfamily member 10B	TR10B_HUMAN	0	47878.3	6	23866.4	22204.6	21545.3	20902.2	23880.9	13280.2	10658.8	8523.68	57885.6	34384.1	60432.1	38559.8	32165.2	38450.6	25031.3	26950	43992.9	28390.5	28341	33875.1	31242.4	26841.6	23960.8	18792.4	37449.2	28284.8	24799.9	23506.6	25741.6	28326.4	12690.4	15023
O14772	FPGT	Fucose-1-phosphate guanylyltransferase	FPGT_HUMAN	0	68009.52	4	35208.4	27653.6	37051.1	22689.2	12691.9	9872.09		2640.93	70513.7	42705.7	54556	38305.7	11724.5	16879.9	8699.24	6069.21	55255.3	43657.9	42021	35651.6	13666.3	8177.51	9558.74	2799.54	38351.5	41927.7	34232	22149.8	13777.8	14097	2340.16	2368.22
O14773	TPP1	Tripeptidyl-peptidase 1	TPP1_HUMAN	0	61247.93	6	131656	118790	86073.6	62805.8	47578	35977.3	8643.04	25413.5	324447	164200	239609	176990	95311.1	106747	105536	41189.3	219392	143016	121470	102010	72500.6	70175.8	58161.3	15934.1	101253	143448	70362.6	73821.5	49703.8	46405.5	10394.4	16643
O14776	TCERG1	Transcription elongation regulator 1	TCRG1_HUMAN	0	123901.03	41	453031	447277	397949	240424	174959	132302	74499.6	64051.9	1.12291e+06	658468	991368	603481	422535	409758	400098	227198	774120	627846	598069	442260	324506	301964	237089	160050	482184	517973	418413	327194	229463	240395	113284	102766
O14777	NDC80	Kinetochore protein NDC80 homolog	NDC80_HUMAN	0	73912.66	6	26270.8	31801.8	27781.1	19003.8	14609.5	8453.72	9300.58	6509.12	66092.8	64841.1	66781.5	55247.5	41489.9	48961.4	43490.3	26576.8	69788.5	45476.8	49145.8	39923.2	30793.3	26869.1	21497.4	16690.8	39559.2	41127.2	33885.5	28509.7	18246.1	19004.8	11149.7	10887.8
O14787	TNPO2	Transportin-2	TNPO2_HUMAN	0	101388.17	8	123536	136251	120437	77454.9	58662.3	38398.4	18343.5	20026	352079	222926	269778	221954	134158	108065	85067.2	57029	219029	175746	191194	169695	98212.2	80782	57769.3	44706.4	131039	158564	117075	96318.2	79738.4	62069.5	29014.8	31471.3
O14802	POLR3A	DNA-directed RNA polymerase III subunit RPC1	RPC1_HUMAN	0	155641.49	8	26139.4	18863.8	27763.5	14362	12431.8	9902.41		3107.31	54028.4	37296.4	54625.4	39371.4	29788.8	28480.6	18494.7	9763.88	43804.6	35110.2	33552.7	36951.1	20100.6	18142.9	12055.2	5511.4	29625.7	29996	25746.3	16131.4	12953.2	14018.6	5573.79
O14810	CPLX1	Complexin-1	CPLX1_HUMAN	0	15029.98	1	4292.98	3208.66		2367.99	1326.34	977.804				7974.38			16956.6	6748.8	16385.3		5087.43		4840.02	7059.7		10203.7	11744.7	5882.03	2635.89	1487.25	2077.97	2751.3		3225.33	6171.1	3908.36
O14818	PSMA7	Proteasome subunit alpha type-7	PSA7_HUMAN	0	27886.84	10	1.76527e+06	1879386	1.57758e+06	1.39768e+06	1.54782e+06	1.02201e+06	1.10135e+06	698159	4608329	2949918	3.98333e+06	3302557	3.29224e+06	3943282	4464711	3.49467e+06	3.51959e+06	2.55839e+06	2.49105e+06	3.20725e+06	2.67589e+06	3.01458e+06	3.12164e+06	1.96046e+06	1.68023e+06	2.17213e+06	1.74465e+06	1.88598e+06	1.77185e+06	1.8188e+06	1.47838e+06	1.77804e+06
O14828	SCAMP3	Secretory carrier-associated membrane protein 3	SCAM3_HUMAN	0	38286.96	4	30190.8	28586.4	30395.5	24824.8	27793.3	21209.1	14694.6	10080.5	120696	57805.8	81622.8	67267.6	66813.4	77770.8	80225.2	56499.7	81660.8	54338.2	58421.8	56535.1	40887.9	46296.9	45875.9	27829.9	51822	53960.2	38617.6	39727.6	34609.9	42796	19296	21483.7
O14841	OPLAH	5-oxoprolinase	OPLA_HUMAN	0	137457.19	24	129394	127610	120671	66805.6	35652.4	21363	8927.18	25255.8	404441	205189	306983	191081	110048	92131.9	83102.6	28906.7	240341	181275	173248	149968	76477.3	55315.8	43167.3	17607.5	134462	153862	111295	99017.4	46457.9	45801.4	14842.1	12972.1
O14867	BACH1	Transcription regulator protein BACH1	BACH1_HUMAN	0	81957.69	5	21135.9	50254.1	52061.2	35498.7	43648.9	33080.4	32587.8	23485	67181.2	58883.3	58307.2	50681.2	62028.2	81927.1	82097.3	68543.1	42530.2	54145.9	56606.1	48334	40016	52502.4	47065.7	41260.8	46746.9	48541.9	37036.4	38787.2	45621.9	37865.6	31127.9	34996.5
O14874	BCKDK	Branched-chain alpha-ketoacid dehydrogenase kinase	BCKD_HUMAN	0	46360.45	3	201747	80864.6	71031.4	115573	122908	11776.5			285598	164876	133181	213789	171015	111730	129798	132005	173062	168317	161187	145551	173533	130369	92282	34429.1	197969	170911	164436	147566	141733	112765	34165.1	36988.6
O14880	MGST3	Glutathione S-transferase 3, mitochondrial	MGST3_HUMAN	0	16516.3	4	71454.8	49570.7	26547.3	42697	27836.7	25725.4			394873	206260	283733	183436	136568	131212	119044	52145.7	229487	160106	141623	128252	67759.1	77019.6	56435.9	32442.9	96851.8	143482	99468	64486.6	42253.8	44698	20271	17293.1
O14893	GEMIN2	Gem-associated protein 2	GEMI2_HUMAN	0.000368596	31585.12	4	80664.4	40498.7	63076.8	41933.5	38648.3	37465	29650.2	17204.5	194770	105668	135898	102679	57493.8	64558.6	56299	51176.3	167610	101236	108084	107071	65696.9	58614.1	51295.8	43283.4	103926	112946	73431.5	70912.9	47181.2	38723.1	28774.5
O14896	IRF6	Interferon regulatory factor 6	IRF6_HUMAN	0	53129.75	3	19064.7	19802.5	14389.2	11318.4	9517.67	8372.96	4623.32	5827.29	41558.6	22625	27410.3	22895.6	12232.3	9415.72	10303.5	6923.19	27459.6	17345.1	15120.7	15965.6	11368.2	7851.51	6534.39	5421.83	17410.2	18217.2	13962.4	18032.3	9686.09	10101.7	4137.85	2802.11
O14907	TAX1BP3	Tax1-binding protein 3	TX1B3_HUMAN	0	13734.7	4	150256	140814	138656	95700.2	101786	69238.6	48431	50084.9	277087	173282	186074	156884	167665	140278	159052	156158	206303	157642	188658	170349	116595	126431	112148	107557	155748	150497	125161	136480	95801.3	92897	62163.9	75497.3
O14908	GIPC1	PDZ domain-containing protein GIPC1	GIPC1_HUMAN	0	36049.22	13	178827	184179	154456	108715	50969.5	39860	22653.4	17952	464804	300506	375791	247503	154076	117877	111535	84342.1	334568	264622	261470	205286	98855.4	93682.4	72675.1	50076.1	214934	217092	171760	150600	75373.2	69199.3	36936.1	34461.7
O14929	HAT1	Histone acetyltransferase type B catalytic subunit	HAT1_HUMAN	0	49540.63	14	239960	260308	244651	187803	179850	170339	67005.6	32904.4	593926	364419	505865	430853	359306	377651	253508	97832.1	417129	318145	352263	340157	267174	272201	171900	67248.7	285100	282494	264629	243398	216281	197179	96289.4	48821.3
O14936	CASK	Peripheral plasma membrane protein CASK	CSKP_HUMAN	0	105122.73	33	334300	315360	292574	264952	240547	99132.1	73350.1	29220	827075	475417	682217	562571	489884	398968	332497	176954	560804	410043	435209	509063	390974	295168	221767	105755	336293	352427	294939	322279	273637	219879	97981.9	78803.3
O14949	UQCRQ	Cytochrome b-c1 complex subunit 8	QCR8_HUMAN	0	9906.37	4	52697.1	41569	42965.8	28402.8	22750	17142.1	11196	12171.7	129944	90217.3	107846	69643.5	50474.7	72210.8	59408.7	15166.5	120508	80914.7	83316.4	61081.2	44260.1	43694.2	34740.5	16768.4	67653.7	80344.8	40648	34480.3	26326.8	34681.9	8778.07	14022.4
O14950;P19105	MYL12B;MYL12A	Myosin regulatory light chain 12B;Myosin regulatory light chain 12A	ML12B_HUMAN;ML12A_HUMAN	0	19779.15;19794.13	0
O14964	HGS	Hepatocyte growth factor-regulated tyrosine kinase substrate	HGS_HUMAN	0	86192.02	19	295892	273949	278132	227580	196088	115720	94148.7	51643.6	613803	423688	580963	492125	391268	362767	345296	225442	495146	389400	419999	423964	308682	285367	257858	134373	333292	306891	295056	292457	225242	195376	113556	101094
O14965	AURKA	Aurora kinase A	AURKA_HUMAN	0	45823.38	7	59633.7	57401	38059.3	25789.9	19433.7	22929.2	17798	21307.8	136331	77889.1	72736.6	66862.5	59361.8	54099.8	56951.8	38901.1	95789.8	66433.9	60223.1	50983.6	40875.7	39354.5	36403.9	31128	55499.6	63407	45401.3	41700.6	25195.1	29077.2	15038.1	11654.6
O14974	PPP1R12A	Protein phosphatase 1 regulatory subunit 12A	MYPT1_HUMAN	0	115280.71	35	177634	192148	186327	172709	205578	201259	204620	138848	503133	282202	416664	363872	385167	451683	517920	506371	306022	242821	267477	301983	288452	349558	385040	317288	210349	209030	210054	208168	228599	222795	232402	237669
O14975	SLC27A2	Long-chain fatty acid transport protein 2	S27A2_HUMAN	0	70312.3	10	60562.8	56195.2	53297.1	39018.4	31366	16858.8	9679.73	9046.48	217181	102376	145520	120028	88390.9	74663.2	63373.8	38771.4	130441	97453.7	91113.9	77318.1	58586.6	50532.1	41611.2	28175.7	75704.4	85224.2	53234	56390.2	40360.4	45822.5	21126.8	20787.1
O14976	GAK	Cyclin-G-associated kinase	GAK_HUMAN	0	143190.56	12	24663.6	24317.7	22843.6	18988.8	14509.5	12445.9	7029.55	3371.71	78897.8	44389	52775.6	33328	33079	31571	32802.3	16933.7	48969.8	43073.1	35134.8	34466.3	30323	22027.7	18770.4	11278.6	34111.4	32915.7	27015.7	23318	17362.8	19815.8	6736.23	9376.99
O14979	HNRNPDL	Heterogeneous nuclear ribonucleoprotein D-like	HNRDL_HUMAN	0	46437.53	12	3.20027e+06	3.21529e+06	2.79359e+06	2.2777e+06	2224224	1.5968e+06	891989	832420	7.63995e+06	4524637	6.86518e+06	6.00346e+06	5.05905e+06	5662037	5.92868e+06	2.78075e+06	5.67356e+06	4.34078e+06	4151832	5232341	4.36589e+06	4.42264e+06	3.99961e+06	1785573	3.02037e+06	3.73813e+06	2.45725e+06	3.61851e+06	2.38223e+06	2710455	1.1323e+06	1.69656e+06
O14980	XPO1	Exportin-1	XPO1_HUMAN	0	123385.88	45	549348	528385	424747	215874	122180	42400.9	26938.7	12057.4	1.52925e+06	826676	1.18287e+06	704719	369106	337276	289965	105140	1.02872e+06	721887	622011	484696	281401	205116	148947	68896	551982	638956	416797	313728	161157	175981	48133.2	51756.7
O15014	ZNF609	Zinc finger protein 609	ZN609_HUMAN	0	151190.98	15	61908.8	54328.6	59798.6	56351.7	54915.2	58996	49960	41000.1	174667	100533	149795	110885	116755	133003	128273	104485	108929	75767.7	79139.5	104832	85871.3	92655.3	102709	76319.6	69671.4	66498.8	64905.1	68767.7	67801.3	71103.3	57845.8	62093.1
O15027	SEC16A	Protein transport protein Sec16A	SC16A_HUMAN	0	251893.64	33	95434.5	95417.6	83369	69833.7	69775.4	74962.5	62890.8	57350.3	319171	176130	240384	187758	164038	178603	180482	170707	196718	134343	129042	135145	106633	130759	140415	114571	139534	125569	108207	99827.3	101973	95599	86081.4	93674.9
O15031	PLXNB2	Plexin-B2	PLXB2_HUMAN	0	205127.21	45	104440	87114.4	94633.7	89417.4	83044.7	64284.5	47634	40028.4	278295	162877	223618	211366	181164	194751	196719	141817	197746	146874	164320	155728	133988	142967	137980	87052.1	124382	129642	106814	112590	104112	109470	61903.4	67448.5
O15042	U2SURP	U2 snRNP-associated SURP motif-containing protein	SR140_HUMAN	0	118291.89	36	234849	204808	192637	151536	114612	98813.1	72587.2	55307.6	646017	401372	530427	424122	290549	294260	287420	196768	473002	339437	316478	308119	223586	219881	182638	122281	258220	275884	200583	201728	147961	156629	90089.5	76443.7
O15047	SETD1A	Histone-lysine N-methyltransferase SETD1A	SET1A_HUMAN	0	186034.14	7	149188	137875	99187.6	79127.7	73082.8	52897.9	41713.3	42497.4	381986	129486	254850	104168	159139	118435	92980.2	87316	247120	173571	147755	148709	90864.5	101386	87339.4	65818.8	178201	162829	112747	98737	83299.8	87438	44281.1	44233.8
O15066	KIF3B	Kinesin-like protein KIF3B	KIF3B_HUMAN	0	85125.15	11	17829.9	14302.4	11929.9	10324.2	6485.63	5216.37	3259.87	4880.29	71468.5	31272.8	43784.5	32462	20818.3	20052.1	20364.8	8103.51	38367.4	23340.1	25725.4	24444.3	16949.5	19621.8	13719.4	5532.3	19755.8	21607.4	15001.1	15132.4	7790.39	9362.86	5736.19	4222.4
O15067	PFAS	Phosphoribosylformylglycinamidine synthase	PUR4_HUMAN	0	144734.36	40	363165	357278	214839	110029	70513.2	48119.3	17286.3	17119.1	1.03045e+06	489527	570349	305123	197203	169336	153426	87301.6	627782	449663	351345	247697	138204	120226	88026.7	52032.4	398990	390751	238699	148469	92429.9	100574	33922.8	34726.7
O15083	ERC2	ERC protein 2	ERC2_HUMAN	0	110557.58	0				10486.3	11237.4	7086.07	15203.4	3780.45		17039.1	24051.6			29458.2	35982.7	40079.5		20715.9	13010.9	20567.7	20739.2	29359.4	19736.1	25024.3				13564.4	19026.1	14989.3	19880.4	25040.6
O15084	ANKRD28	Serine/threonine-protein phosphatase 6 regulatory ankyrin repeat subunit A	ANR28_HUMAN	0.000368596	112965.79	1	18039.7	13757.9	15026.9	8312.08	5366.63	2596.8			58483.1	37887.2	49304.6	16087.3	12313.3	13569.5	11146.8		40944.8	26712.9	28760.2	9708.59	5092.26			1651.3	23832.7	21989.7	16896.4	11384.4	4740.76	5094.7	1307.56	2003.81
O15085	ARHGEF11	Rho guanine nucleotide exchange factor 11	ARHGB_HUMAN	0	167704.48	3	6768.5	5381.1	2890.41	2045.64	856.916				14084	7466.87	10262.7	7962.67	3526.51	6450.8	5265.53	956.431	10529.8	9687.51	4725.75	7167.96	5718.89	5123.5	3539.01		5208.63	7816.11	2717.09	5047.75		2103.05		688.119
O15091	PRORP	Mitochondrial ribonuclease P catalytic subunit	MRPP3_HUMAN	0	67315.33	10	27313.1	13113.4	8665.43	8510.64	4086.58	1532		6.31651	71739.9	40823.9	46216.9	26023	12092.3	17121.7	14641.9	832.116	50133.6	34768.6	22681.2	25258.8	15772.5	8526.19	4710.49	1624.93	18675.4	24111.3	9224.54	11506.4	5015.94	8031.06		1556.79
O15111	CHUK	Inhibitor of nuclear factor kappa-B kinase subunit alpha	IKKA_HUMAN	0.00517026	84639.58	1	13652.9	12351.6	9936.89	5824.31	3849.03					27055.3	31291.9	23584.7	8636.98	11216	9528.96		30508.7	19354.1	14231.4	14800.1	10728.3	9280.28	4579.01		11427	19536.3	7100.76	10148.8	2815.35	4831.74
O15116	LSM1	U6 snRNA-associated Sm-like protein LSm1	LSM1_HUMAN	0	15179.42	5	46248.3	57296.4	46445.6	43199.7	33717.2	9529.5	8571.51	15354.8	155949	83646.9	131489	100792	82844.8	63995.7	52667.9	9624.55	86649.3	83566.2	86538.2	112994	54303.6	57987.4	31957	3943.29	56996.9	63831.2	42373	53099.4	29325	33248.2	8900.92	4827.24
O15118	NPC1	NPC intracellular cholesterol transporter 1	NPC1_HUMAN	0	142166.85	3	47756.4	49835.1	48296.7	38311	37818.4	22011.3	18955.3	30100.4	143348	81306.4	102930	129093	84571.7	110306	145383	59497.9	67681.5	76756.1	66445.8	72911.1	63336.1	78282.3	62239	28700.9	45513.7	56412.7	36914.9	55241.4	43874.7	61179.9	26887.5	33809
O15120	AGPAT2	1-acyl-sn-glycerol-3-phosphate acyltransferase beta	PLCB_HUMAN	0	30914.35	2	106921	111777	113121	81346.5	49977.7	33547.5	17819.5	16501.9	416156	250064	323521	279520	161150	185932	116167	97225.2	317272	196176	199515	172444	105477	112607	84400.2	44863.7	152885	196390	122061	158174	87203.9	99808.2	29080.1	33442.8
O15126	SCAMP1	Secretory carrier-associated membrane protein 1	SCAM1_HUMAN	0	37920.43	3	13440.2	15040.5	14218.4	13766.8	11210.9	10435.6	4771.78	4746.76	43871.6	23399.4	44999	34167.3	26274.2	20688.7	31323.9	15007.3	33564.7	30691.6	28500.7	33941.9	20083.8	21786.9	17782.2	6951.35	24915.7	31653.8	14939	18412.2	11930.3	17208.6	4727.36	5605.85
O15127	SCAMP2	Secretory carrier-associated membrane protein 2	SCAM2_HUMAN	0	36648.91	5	50497.5	36113.1	39260.7	40180.5	27434.7	13277.1	7679.13	1876.11	119649	77597.4	83773.6	68916.3	60415.4	77686.6	79865.1	26762.5	76540.6	62474	78614.9	63958.6	55240.2	63610.9	43732.3	14571	57289	63500.6	49643.6	49178.4	32283.9	46567.8	13329.8	17151.1
O15143	ARPC1B	Actin-related protein 2/3 complex subunit 1B	ARC1B_HUMAN	0	40949.78	17	136792	130834	112398	98387.8	72644.2	32313.9	15064.4	11428.3	345115	194693	259519	227766	158261	114777	93505.5	56403.8	213827	154688	171040	179062	120913	81838.4	55760.4	31527.4	127159	134481	124875	125145	91691	60241.4	24072.5	20999.3
O15144	ARPC2	Actin-related protein 2/3 complex subunit 2	ARPC2_HUMAN	0	34333.01	19	666047	626882	582505	524437	458782	173114	63702.2	35877.2	1.63859e+06	993107	1.5384e+06	1.28018e+06	992000	720173	454352	259346	1.05921e+06	800777	825019	929426	702097	450939	266603	127341	556918	691157	518784	650808	517145	368274	113311	104417
O15145	ARPC3	Actin-related protein 2/3 complex subunit 3	ARPC3_HUMAN	0	20546.67	10	737897	708774	687910	609016	498101	194246	85918.5	40502.1	2.18768e+06	1.03822e+06	1.51768e+06	1.18945e+06	937314	677708	434285	261982	1.2711e+06	896475	1.12617e+06	1.24572e+06	821156	538037	286687	161983	838338	830678	744580	771751	563989	361759	116426	90152.1
O15156	ZBTB7B	Zinc finger and BTB domain-containing protein 7B	ZBT7B_HUMAN	0	58026.93	3	9617.81	7855.62	12252.9	13614.1	16073.3	13482.5	13853.1	11400.2	21494.1	21681.6	11923.3	26100.7	14043.1	20749.3	28489.1	24763.7	24677.4	12514.8	11915.5	13005	17688.1	14616.4	24276.1	17664.1	14088.3	7739.4	13491.2	12091.3	20160	14502.5	19476.8	18006.5
O15160	POLR1C	DNA-directed RNA polymerases I and III subunit RPAC1	RPAC1_HUMAN	0	39249.7	12	460214	452583	335274	194574	125201	87880	49530.4	27010.8	1.12627e+06	646101	716126	479708	292604	293755	257214	143469	729189	592918	522269	410579	225579	183121	137117	83917.6	477970	521434	323800	274663	188230	169790	62537.9	54388.3
O15162	PLSCR1	Phospholipid scramblase 1	PLS1_HUMAN	0.000185736	35049.07	1	39541.1	29721.2	46055.6	39877.6	34692.8	34923.8	19993.1	20924.4				85679.4		93382.1		79091		80556.2	100645	99867.4	86949	84892.2	35910.8	30269.8	63586.1	66265.6	53252.2	41537.5	47078.5	39077.1	25642.1	24117.3
O15164	TRIM24	Transcription intermediary factor 1-alpha	TIF1A_HUMAN	0	116831.23	8	32482.8	37839.7	37712.4	34318.3	31414.8	29476.7	24926.9	19597.8	116724	63774.1	102112	76369.3	70793.6	67988.4	78016.4	61707.3	70025.9	43599	52739.4	60110.9	46463.4	56461.4	57397.8	37735.7	45920.7	42819	40218.8	47381.1	38768.2	42012.7	31921	29204.1
O15169	AXIN1	Axin-1	AXIN1_HUMAN	0	95634.97	3	11684.8	7712.19	5665.97	8225.46	9824.87		8828.67	8972.96	25772.1	16974.1	35733.1	27339.6	19057.6	21969.7	36378	18169.2	23951.7	15764.7	15955.4	17587.7	13910.8	15361.4	16298.7	20177.5	11711.5	11907.6		11486.7	2881.28	8628.83	3913.9	10217.8
O15173	PGRMC2	Membrane-associated progesterone receptor component 2	PGRC2_HUMAN	0	23818.45	6	45765.2	32482.8	30629.8	25667.8	17891.5	14664.4	5979.68	6520.64	147437	92620.2	93812.9	86912.3	51356.5	60188.6	49512.3	34126.9	114271	64291.3	69850.9	63169.2	42699.5	27393.9	24974	17683.8	57784.3	63005.5	40506.8	35618.1	26320.5	31920.5	11910.7	12429.3
O15182	CETN3	Centrin-3	CETN3_HUMAN	0	19550	3	106987	67705.6	80698.6	88917	72660.5	108226	116967	77944.4	185303	112808	161747	86741.6	136165	161573	179639	239712	113981		94409	100168	113273	83144.5	185019	179793	84232.1	92196.5	81017.4	85423.9	90513.2	99092.7	117412	108557
O15195	VILL	Villin-like protein	VILL_HUMAN	0	95907.4	1	6396.86	6966.69	6850.18	5762.8		4262.32		3915.19		6548.06			4962.44		3853.74	7820	6084.55	7035.51	5138.06		3782.21		4151.01	7476.86	6304.09	5226.29	3499.99	4017.48	4535.12		5664.13	5997.67
O15212	PFDN6	Prefoldin subunit 6	PFD6_HUMAN	0	14582.66	10	214078	215848	202920	171708	183588	134383	111982	59864.3	786566	423957	669763	585474	564526	573445	568277	345644	445236	309593	382572	472283	355074	401306	354408	211763	285212	310685	254080	289413	277750	271477	168039	164255
O15213	WDR46	WD repeat-containing protein 46	WDR46_HUMAN	0	68071.09	15	28404.2	23034.8	38174.6	37089	26154	17124.9	8208.52	4429.74	128195	79988.1	99331.2	91928.8	76578.5	68703.4	66446.1	31822.6	78154.5	59260.6	70933	70937.2	56038.6	50774.5	37007.6	19076.1	45162.6	47943.8	45511.3	50784	37176.7	38636.9	12009.4	10411.8
O15226	NKRF	NF-kappa-B-repressing factor	NKRF_HUMAN	0	77672.88	18	102018	96240	88378.2	81841.8	69007.5	49806.1	33816.9	23792.4	354877	208916	313199	214481	178161	173745	167093	99194.2	222468	162731	164550	164234	120372	121209	106606	59249.4	122809	127647	111592	103589	95127.7	87361.8	56739.9	50518.1
O15228	GNPAT	Dihydroxyacetone phosphate acyltransferase	GNPAT_HUMAN	0	77187.92	7	72526.3	23282.9	28964	23942.4	13029.5	9030.8	2155.56	1.35792	135711	91890.8	139285	89414.5	46651.4	42093.1	40554.9	11977.2	113702	61078	64791.7	47989.3	35556.9	26923.9	13593.7		51335.3	68999.8	28169.4	26242.4	19436.3	25064.4	7826.09	4719.11
O15230	LAMA5	Laminin subunit alpha-5	LAMA5_HUMAN	0	399737.21	56	68353.5	65095.9	58163.4	47850.1	41776	37756.3	31295.6	22916.5	162340	93141.3	129232	96959.9	91724.1	91278.9	97787.6	70597.1	108861	82984.4	85396.5	87445.8	67056.1	74155.8	70508.3	50001.1	74615.1	74306.8	64735.9	61557.7	52668.1	53788.2	38606.9	34176.8
O15231	ZNF185	Zinc finger protein 185	ZN185_HUMAN	0	73525.45	0			8533.27				2416.65	3874.72		11425.7	3339.27	5659.16	4775.2	15057.3					12693.1	4189.13	6998.08		4810.32	13419.6		15179.4					4289.22	3592.84
O15234	CASC3	Protein CASC3	CASC3_HUMAN	0	76277.97	9	22405.3	21033.1	18362.1	23359.1	26870.9	36148.6	35707.7	28483.9	60721.3	41064.1	54705.4	44912.8	44987.2	61824.2	70391.4	79875.6	46077.2	30158.6	38903.1	37884	39319.1	47734.1	58544.3	52519.2	27343	25797.2	28524.8	28413.2	29231.9	30494.1	40117.8	35381.2
O15235	MRPS12	Small ribosomal subunit protein uS12m	RT12_HUMAN	0	15172.87	4	47420.2	32720	28388.6	21045.9	22561.2	24419.5	9591.04	4531.61	125705	43189.1	91490.1	80500.1	54260.5	62838.5	48143.1	15531.6	114750	79678	67502.3	87399.7	52470	34177.8	21699.1	9208.45	61605.5	71059.9	40893.6	27185.2	26596.1	30568.9	17043.3	14561.3
O15254	ACOX3	Peroxisomal acyl-coenzyme A oxidase 3	ACOX3_HUMAN	0	77629.08	3	16414.6	23860.7	21247	10113.5	7904.04	3970.94		1166.77	54630.7	18627.8	28864.6	24270.3	12888.1	7678.14	7104.42	2253.47	34410.4	28931.5	26907.9	19867.1	14442.5		5489.46	2774.86	26355.5	22563	16059.9	7814.63		6840.23		1815.13
O15258	RER1	Protein RER1	RER1_HUMAN	0	22957.96	5	86796	65189.1	59450.5	45134	24771.8	31567.6	8297.41	18592.3	274670	155145	249943	177110	126662	114161	83005.2	29654.5	184261	127089	121206	117676	69224.4	64522.8	44849.4	26484.5	114921	131813	85166.3	68101.6	42825	63598.5	12188.9	15269.2
O15260	SURF4	Surfeit locus protein 4	SURF4_HUMAN	0	30394	5	429147	286636	230932	400279	173959	90184.2	45715.6	23151.9	1.38286e+06	649330	990754	740310	401241	384529	363243	217337	825875	577640	462904	499306	300369	282681	202100	106771	506453	689025	398478	347005	245384	238088	18801.8	70987.6
O15264	MAPK13	Mitogen-activated protein kinase 13	MK13_HUMAN	0	42089.59	16	363953	352922	308934	218386	156528	59236.1	31069.3	29377.2	784022	471493	657788	531010	313459	233860	204814	113576	531241	415792	426574	394947	250600	155879	120393	59153.6	353430	364754	308491	268473	179869	145146	47166.7	52578.1
O15269	SPTLC1	Serine palmitoyltransferase 1	SPTC1_HUMAN	0	52743.95	6	35816.2	30320.8	30711.4	25401.7	21811.3	15516.8	6833.5	4369.44	127843	74904.9	92777.6	70472	53733.8	47809.2	44970.1	19829	72916.5	59185	54838.4	45922.1	34306.1	33813.3	23166.5	15918	46923.7	47844.3	40166.6	33826.5	25685	28153	12331.6	10075.4
O15270	SPTLC2	Serine palmitoyltransferase 2	SPTC2_HUMAN	0	62924.27	5	31139.4	27961.2	26125	20472.9	15290.5	7545.02	5263.36	1836.91	116334	69506.2	77117.6	63347.6	28849.6	24159.5	29623	12902.7	81426.2	41303.2	56015.3	32369.6	24123.9	20944.9	15437.4	9322.21	41811.4	38288.1	37258.6	24983.1	17483.4	20701.4	8341.21	5826.25
O15294	OGT	UDP-N-acetylglucosamine--peptide N-acetylglucosaminyltransferase 110 kDa subunit	OGT1_HUMAN	0	116924.6	26	127152	131296	103472	46459.3	33958.7	23147.4	7872.35	8022.19	315442	204643	257477	132713	90959.9	88842.8	76044.2	39629	234920	181545	154859	103760	65292	60686.1	44131	22634.6	161912	153815	109901	71703.9	45493.3	54547.1	17536.3	14803
O15305	PMM2	Phosphomannomutase 2	PMM2_HUMAN	0	28082.14	14	512612	492428	417378	257443	152906	80350.1	49039.9	38588.2	1.33699e+06	684400	900825	594050	360136	274029	237167	139961	723023	567681	566183	454251	249225	167280	142314	90793.3	519477	493650	429313	341168	187442	150296	63752.6	59483.7
O15318	POLR3G	DNA-directed RNA polymerase III subunit RPC7	RPC7_HUMAN	0.00655796	25914.46	0						2816.22	2485.62	2485.04							16299	14376.8								5919.84					10613		5212.89	4957.32
O15344	MID1	E3 ubiquitin-protein ligase Midline-1	TRI18_HUMAN	0	75250.68	9	62119.9	59176.8	58548.7	41339	25251.7	12543.4	7280.56	3330.02	149373	87650.1	123671	89636.9	53657.6	44775.4	37742.2	24501.8	103737	77428	84124.5	73506.8	34257.6	36362.9	28884.8	17361.1	76183	65481.9	68290.5	54863.4	38043	31599.7	12425	12686.6
O15347	HMGB3	High mobility group protein B3	HMGB3_HUMAN	0	22979.96	11	318830	328289	320698	254755	296418	236057	167512	110932	860829	447735	726760	603210	621448	705749	784425	483180	669331	461840	501178	617832	482565	534706	513553	281385	393793	388124	349343	375071	343753	338619	229293	247982
O15355	PPM1G	Protein phosphatase 1G	PPM1G_HUMAN	0	59271.62	23	428653	419050	406035	348434	356313	327626	320405	220548	1.28833e+06	717262	915373	799218	791761	820619	940900	836066	771740	567478	621638	676024	574443	646952	674704	536731	532974	495241	453992	448306	433077	408124	392117	387528
O15357	INPPL1	Phosphatidylinositol 3,4,5-trisphosphate 5-phosphatase 2	SHIP2_HUMAN	0	138598.86	7	26140.1	24520.4	15309.5	14665.2	8163.46	10110.5	6436.44	5223.85	112064	49191.7	70862	35991.2	26290.8	27945.7	17726.3	11966	39317.1	34673.1	33757.4	30520.9	17130.7	14658.8	9269.11	6789.89	31054.6	30975.4	21405.3	21003.1	8799.19	11290.9	8125.24	9581.17
O15371	EIF3D	Eukaryotic translation initiation factor 3 subunit D	EIF3D_HUMAN	0	63972.77	25	582457	602197	483863	299234	220294	131348	63596.6	29978.5	1.57246e+06	983245	1.14382e+06	837684	598281	501486	389722	177073	1.0053e+06	725088	759521	517781	389207	315163	228453	126532	673593	676814	527373	351712	253152	293306	95309.3	82748.6
O15372	EIF3H	Eukaryotic translation initiation factor 3 subunit H	EIF3H_HUMAN	0	39930.31	17	505154	464013	380029	288983	262652	222450	139169	85547.8	1286663	770066	1003155	672457	535856	516446	464928	313290	958023	649298	599734	553761	446733	418166	327974	189032	517931	546551	434940	367344	330453	302542	178432	113555
O15379	HDAC3	Histone deacetylase 3	HDAC3_HUMAN	0	48847.74	6	43438.1	37334	29338.6	26843	25619	22639.2	13172.8	7720.29	83684.1	50490.7	76919	69900	43921.5	38309.5	27709.8	9857.41	72721.7	48555.4	37205.5	51039.6	38522.4	28910.2	16093	10770	30088.4	46248.4	28743.2	33742.1	30073	22551.8	14279	12690
O15382	BCAT2	Branched-chain-amino-acid aminotransferase, mitochondrial	BCAT2_HUMAN	0	44287.73	19	239205	243166	212684	183457	214453	134431	102274	46386.6	692614	389888	586650	494758	446634	529741	514404	250954	383700	266767	310151	359728	361844	319458	286454	142542	201598	253702	219457	253539	224861	231967	140377	127124
O15392	BIRC5	Baculoviral IAP repeat-containing protein 5	BIRC5_HUMAN	0	16388.7	1	26011.2	24295.4	23435	21590.7	18114.7	17701	11546.1	8769.17	95091.8	44769.5	63652.2	51410.9	42852.9	33514.1	23922.6	16308.6	63171.6	39020.4	46135.7	37484.1	31009.9	37298.6	20853.6	20744.2	33469.3	35527.7	29287.3	26261.9	24852.6	19928.2	11956	5601.54
O15397	IPO8	Importin-8	IPO8_HUMAN	0	119938.07	12	84352.8	78824.4	58404.4	38782.8	22450.5	8366.25	5190.8	12814.6	228214	139877	179727	97994.4	55788.2	43051.8	42325.5	12250.5	154316	112338	102995	75593.9	34061.1	28975.8	27877.6	7000.72	91277.1	103978	62393.5	46543.6	24163.6	25432.8	4924.5	7276.51
O15400	STX7	Syntaxin-7	STX7_HUMAN	0	29815.53	8	79726.9	77983.7	70576.8	69118.2	75626.2	92476.9	67132.9	73823.5	319140	149254	234837	183754	172461	183579	227116	179236	192469	109511	132717	128915	129544	152576	153844	152209	110755	106008	91629.8	89174.2	101514	94222.4	88371.5	95050
O15417	TNRC18	Trinucleotide repeat-containing gene 18 protein	TNC18_HUMAN	0	314519.16	5	137187	107882	101346	80022.8	85554.3	90678.2	63369	47812.3	282808	159622	179179	189528	152453	149685	148679	111167	239611	161751	137558	135974	119998	131511	110746	89740	146411	145621	115417	126358	85599.6	89388.8	86467.7	76389
O15427	SLC16A3	Monocarboxylate transporter 4	MOT4_HUMAN	0	49469.38	6	124925	108065	101092	128687	115775	111072	68221.1	89380.3	351989	278559	414129	308922	274589	285258	313232	218809	295808	212698	226384	238997	173297	195465	189872	108502	134612	164838	126518	151354	130684	143153	86911.5	94124.1
O15431	SLC31A1	High affinity copper uptake protein 1	COPT1_HUMAN	0.00073193	21090.62	1	101186	72248.6	91043.5	76344.7	71762.1	33743.4	33529.8	10755.1	322085	170863	247151	234823	210395	222315	188858	109705	200618	123004	165179	143723	96529.3	121183	112873	60214.2	122509	100234	81248.2	86401.1	75679.4	96381.2	36267	47901.1
O15439	ABCC4	ATP-binding cassette sub-family C member 4	MRP4_HUMAN	0	149526.76	19	73857.5	62017.8	73089	73996.9	60994.2	51674.2	30126.6	27129.5	250389	147941	212447	191139	146792	165696	148377	100005	155440	105753	131154	116829	100423	98192.4	83762.2	67446.2	84535.8	96991	75386.9	86715.4	71877.4	79394.2	43753	44043.3
O15446	POLR1G	DNA-directed RNA polymerase I subunit RPA34	RPA34_HUMAN	0	54985.6	17	108096	116280	129330	119284	124576	128158	112453	95781.5	334106	201720	254932	242340	267202	271569	315414	254265	191528	169903	186582	198330	184190	214061	221203	182436	149926	135766	144380	143665	154704	153678	133212	133361
O15460	P4HA2	Prolyl 4-hydroxylase subunit alpha-2	P4HA2_HUMAN	0	60901.93	16	104105	98779.2	70296.7	43210	35521.2	24734.3	14653.2	10322.4	226458	123016	152540	103091	67739.7	64922.2	60154.8	36913.4	175576	115336	97073.5	75042.3	54870.6	45428.3	37364	20967	105470	103599	74197.4	50725	45543.1	43426.6	17905.1	15895.6
O15484	CAPN5	Calpain-5	CAN5_HUMAN	0	73168.88	3	21763.7	6377.11	10416.4	6339.88	1865.11				49701.8	28552.5	37630.4	37527.6	17803.3	29632.2	27232.9	3448.92	38831.5	37496.2	21561.5	35307.8	29232.8	18700.7	14284.3		18574.2	36908	10539.8	24378	20701.5
O15488	GYG2	Glycogenin-2	GLYG2_HUMAN	0	55183.84	1	22066.3	23463.7							167840	68992.4	146592	79254.4	15265.3	40992.1	31562.8		119304	67419.3	54695	59289.3	40706.7	22516.9	17204.5			19110.9		11119.6		5993.63		8657.81
O15498	YKT6	Synaptobrevin homolog YKT6	YKT6_HUMAN	0	22417.58	9	97037.4	91959.6	103698	89453.2	92494.5	75390.1	48290.8	15875.3	257011	151214	218747	188183	164677	183295	156763	52040.2	156602	127835	140999	142046	133165	120859	87295.6	36131.7	94761.2	107700	89946.8	109018	109814	85884.9	54363.7	26431.5
O15504	NUP42	Nucleoporin NUP42	NUP42_HUMAN	0	44871.62	3	10622.4	8873.77	10246.4	7697.08	6754.52	1356.19	2217.4		27345.3	16406.4	23512.6	18440.6	14468.4	14325.2	12840.6	4928.2	23681	12335.5	16161.7	11578.1	12932.8	14284	8941.38	2472.13	12200.9	12144.3	8231.89	12257.2	6213.6	8128.38	2466.97	3311.47
O15511	ARPC5	Actin-related protein 2/3 complex subunit 5	ARPC5_HUMAN	0	16320.42	9	340384	357000	332460	274190	282456	153025	86116.9	59986.2	720592	583486	781696	698692	557536	454906	355559	254585	668368	452773	587246	574417	407717	313399	237146	141977	369969	418259	404974	363025	286599	224400	131718	95021
O15514	POLR2D	DNA-directed RNA polymerase II subunit RPB4	RPB4_HUMAN	0	16311.27	2	6542.01	4885.71	44654.6	9681.48	21600.2	12380.3	12209.4	3390.03	99985.3	53749.9	72696.3	65962.1	64545.6	41877.2	59995.7	15205.4	120236	88145.3		53256	42865.4	46105	29748.6	13318.3	42032.1	57618.4	26317.1	34720.6	23654.4	30757.5	15952.8	10056.6
O15530;Q6A1A2	PDPK1;PDPK2P	3-phosphoinositide-dependent protein kinase 1;Putative 3-phosphoinositide-dependent protein kinase 2	PDPK1_HUMAN;PDPK2_HUMAN	0	63151.85;44765.42	0
O15541	RNF113A	E3 ubiquitin-protein ligase RNF113A	R113A_HUMAN	0	38787.15	8	225498	221445	228335	205060	201448	212272	222661	156728	499206	383774	397580	368862	393373	412665	412749	353643	375174	307392	387146	325027	260685	348791	361704	339956	281901	226622	301878	253740	248423	233306	227510	173813
O15550	KDM6A	Lysine-specific demethylase 6A	KDM6A_HUMAN	0	154176.53	1	4520.57	5729.72						1096.36	12600	9186.4	9313.91	7687.77	6481.39	6192.83	6381.84		9694.11	6117.35	6219.4	5933.31			4661.22	2525.89	5934.3	5374.28	4353.4
O43143	DHX15	ATP-dependent RNA helicase DHX15	DHX15_HUMAN	0	90932.82	39	942858	936637	785699	555211	464094	277986	137098	114397	2.8906e+06	1604188	2.18376e+06	1.67361e+06	1.19348e+06	1.12497e+06	973515	480635	1.88875e+06	1.37906e+06	1.28186e+06	1.29666e+06	883756	759289	561238	265686	1.03891e+06	1.18418e+06	841571	802089	586902	551035	217668	210076
O43148	RNMT	mRNA cap guanine-N7 methyltransferase	MCES_HUMAN	0	54844.08	18	312465	299373	295900	248789	202075	114445	60243.2	51923.4	770672	454001	701363	532670	411094	293604	245446	158740	485174	367427	429898	421559	308007	220818	157032	118846	309614	333112	296059	314857	236318	185500	92304.1	74326
O43149	ZZEF1	Zinc finger ZZ-type and EF-hand domain-containing protein 1	ZZEF1_HUMAN	0.000368596	331075.3	1	13457.9	11782.7	12085.8	8858.8	6716.21										11263.1			16467.1	17865.2		11887.4				16134.8	13737.2	15380.8	11846.8		8386.92
O43150	ASAP2	Arf-GAP with SH3 domain, ANK repeat and PH domain-containing protein 2	ASAP2_HUMAN	0.000368596	111650.57	1	31591.5	42330.9		20010.7		21231.9	16745.9	14299.4	133488	44178.1		58675.2		28291.2	25826.5	7263.03	72561.5	47147.7	49308.1	53296.1	30037.8	19906.4	18180.8	30242.8	28570.3	47195.8	16610.4	34492.5	10110.9		18154.8	22930.6
O43156	TTI1	TELO2-interacting protein 1 homolog	TTI1_HUMAN	0	122069.42	3	35025.5	37856.7	22892.5	15072.8	8254.95	6005.51	2486.96	2654.7	111539	65581	75133.3	63763.6	31226.6	60858.9	29520.3	1808.53	97576.4	64906.8	75248.4	79993.7			16045.2	413.107	68655.5	67730.8	37502.2	30048.7	15350.8	19910.6
O43159	RRP8	Ribosomal RNA-processing protein 8	RRP8_HUMAN	0	50714.76	9	82091.6	71156	69784.2	55275.7	50822.8	59778.6	28022.1	24309.2	237540	136649	194896	168968	121622	138042	117616	73407.2	172952	135423	125509	123348	94924.9	96939.9	71901.8	57321.9	104235	105123	88360.3	81304.3	67320.7	67036.2	42239.1	33296
O43164	PJA2	E3 ubiquitin-protein ligase Praja-2	PJA2_HUMAN	0	78214.1	2	2617.47		2769.57	2924.71	3329.25	4552.34	3013.85	2752.17			59924.3	47144.2	9948.16	10741.9	10580.6	7221.25				5833.07	4940.05	6273.33	5538.15	5811.39	1675.05	2989.88	3115.81	2925.4	3683.39	4413.02	4567.14	4411.3
O43166	SIPA1L1	Signal-induced proliferation-associated 1-like protein 1	SI1L1_HUMAN	0	200028.5	11	17488.4	17485.4	18062.4	15628.5	19321.4	19463.6	15608.6	11190	47736.9	31730.2	54265.3	39835.4	43143	46296.2	47457.4	44274.8	24980.3	26864.8	24639.3	27319.6	24653	37107.3	39023.9	26842.6	23574.6	21898.8	22204	20385.8	25422.8	21206.7	20855.5	20011.9
O43169	CYB5B	Cytochrome b5 type B	CYB5B_HUMAN	0	16694.55	5	146418	121404	109707	87430.3	72264.9	33947.2	21885	20869.5	393570	231201	293058	241155	111103	151777	131329	65287.2	302286	206617	171760	161773	105211	102343	78975.5	21468.8	170155	224974	111962	117245	94494.9	89692.7	21172	38017.8
O43172	PRPF4	U4/U6 small nuclear ribonucleoprotein Prp4	PRP4_HUMAN	0	58449.18	19	251848	245029	208737	128952	82420.2	55786.5	18842.8	25111.4	577222	346407	493927	347930	197656	175342	159993	67915	456713	306216	291131	282965	170641	129559	89609	43062	222182	269250	164798	210076	99229.6	102313	31351.9	35176.3
O43175	PHGDH	D-3-phosphoglycerate dehydrogenase	SERA_HUMAN	0	56650.5	25	4.01029e+06	3.80343e+06	2.84713e+06	1.73853e+06	1.27728e+06	597611	267968	247066	10308680	5.97461e+06	7.33658e+06	4729934	3.07936e+06	2.38263e+06	1.97486e+06	972072	7.14418e+06	5132055	4.63458e+06	3.99464e+06	2443048	1.63215e+06	1.12686e+06	667408	4.38584e+06	4.64183e+06	3095126	2550591	1.68937e+06	1.36245e+06	468270	410130
O43181	NDUFS4	NADH dehydrogenase [ubiquinone] iron-sulfur protein 4, mitochondrial	NDUS4_HUMAN	0	20107.97	4	18752.1	20617.7	37943.1	45087.3	52420	53238.3	48470.7	40349	80984.9	62396.2	102723	111257	110279	133945	131405	99728.1	57690.5	43894.1	63659.2	95131.3	89429.7	96847	98205.3	71144.8	43358.7	39025.5	45541.7	59832.7	55534.9	56382.7	43839.3	44752
O43237	DYNC1LI2	Cytoplasmic dynein 1 light intermediate chain 2	DC1L2_HUMAN	0	54099.27	13	261966	252595	205230	149538	124183	67349.9	57643.6	40099.5	592400	356826	466455	344026	308465	265549	260013	116584	441744	319784	324833	306359	198369	159969	127037	81949	279182	303488	208388	208820	143113	132422	64851.6	65444.7
O43242	PSMD3	26S proteasome non-ATPase regulatory subunit 3	PSMD3_HUMAN	0	60977.55	34	571174	529589	446064	327393	261946	152688	96959.6	55731.3	1.47033e+06	844685	1.11334e+06	845158	568518	581845	523520	330538	973968	691842	681199	660035	427014	425059	341903	182329	612364	624610	508277	442838	316906	317637	157333	129816
O43251;Q9NWB1	RBFOX2;RBFOX1	RNA binding protein fox-1 homolog 2;RNA binding protein fox-1 homolog 1	RFOX2_HUMAN;RFOX1_HUMAN	0	41373.77;42784.31	0
O43252	PAPSS1	Bifunctional 3'-phosphoadenosine 5'-phosphosulfate synthase 1	PAPS1_HUMAN	0	70833.14	19	376902	376137	336177	269857	154469	54763.5	34120.5	32227	1.01486e+06	567367	821359	572321	343981	254136	250077	108054	662717	486593	500424	500090	244004	153739	120859	64918.9	378039	424062	334408	327903	178486	148433	52444.8	53723.4
O43264	ZW10	Centromere/kinetochore protein zw10 homolog	ZW10_HUMAN	0	88829.47	12	46591.7	43254.3	34979.6	23388.5	12895	5173.71	2574.59	601.326	142709	96828.4	109339	72095.5	42971.5	41723	35617.8	5988.01	102412	68819.8	70384.1	54683.2	33633.1	31330	21430	5888.57	57798.8	60573.1	34431.6	33297.1	13656	22165.3	4273.75	5249.63
O43272	PRODH	Proline dehydrogenase 1, mitochondrial	PROD_HUMAN	0	68029.11	5	20286.5	17784.4	14450.6	7824.94	5176.11	2853.59			52568.7	35267.5	39961.5	30905.3	22162.6	14294.7	14561.5		37510.1	30222.5	27657.8	24778.4	15539.9	11811	7615.75	4604.26	22113.6	27147.3	16293.2	16162.3	7015.71	8298.77
O43278	SPINT1	Kunitz-type protease inhibitor 1	SPIT1_HUMAN	0	58398.01	8	51238	51136.4	54341.3	50929.2	50106.7	46699.2	45070.2	35845	149833	79045	109654	91740.6	110069	122558	135407	110306	98017.9	79416.6	83916.9	88771	81346.6	86074.5	92886.7	86290.6	62147.6	64351.9	65331.6	65899.3	66816	65313	56502.7	67045.2
O43290	SART1	U4/U6.U5 tri-snRNP-associated protein 1	SNUT1_HUMAN	0	90254.81	31	148424	162870	171257	154599	156945	156115	141420	107692	441533	263025	419970	307548	327581	372069	404583	353776	287872	228940	247548	271931	242105	278438	308364	230853	189097	198222	192701	194360	192920	197136	159157	171255
O43291	SPINT2	Kunitz-type protease inhibitor 2	SPIT2_HUMAN	0	28228.15	7	71966.9	59065.4	61106	67310.6	66861.7	69565.2	36061.3	63367.8	225003	129759	191000	163324	150332	192253	237508	185672	138438	102878	116852	130664	124156	140673	152339	89257.8	91787.2	92764.6	82138.2	88248.4	88795.5	119243	62233.4	87282.2
O43292	GPAA1	Glycosylphosphatidylinositol anchor attachment 1 protein	GPAA1_HUMAN	0	67623.22	1	53789.4	42190.4	31167.8	31830.8	20074.2				218929	99195.7	133509	76413.8	64879.1	51111.5	64176.4	2525.56	81951.6	72482.4	67509.3	56216.3	44758.2	55118.6	24299.8		67157.1	91683.9	57684.8	42718.1	23280.3	23076.4	2078.47	3159.63
O43295	SRGAP3	SLIT-ROBO Rho GTPase-activating protein 3	SRGP3_HUMAN	0	124503.78	1	5087.75	5133.29	5159.25	4419.53	3980.38	1674.02				3920.7			3500.76			7397.59	6004.22	7587.26		4503.61	5188.16			2021.18	7195.63	4475.92	4522.46	6802.04	4870.57	3837.97	1074.37	1250.27
O43301	HSPA12A	Heat shock 70 kDa protein 12A	HS12A_HUMAN	0	74978.38	2	3235.66	3760.38	1117.47	0.720615		2072.97			10599.5	4899.75	9532.54	5115.63	2925.34		3115.03		7044.09	3665.81	4075.92	3153.33	1780.82	749.09		236.355	2098.06	5012.55	591.285	1791.16				8.50922
O43314	PPIP5K2	Inositol hexakisphosphate and diphosphoinositol-pentakisphosphate kinase 2	VIP2_HUMAN	0	140406.72	7	45003	34419.5	25271.5	25276.6	32515.3	33612.5	27963.8	24119	109278	46676.3	76471	61638.9	52384.9	60421.3	59205	26709.3	59045.2	44802.4	43394.3	48508.9	41362	37096.8	35424.4	45887.9	42317.2	45302.1	31234.5	35141.6	30419.3	29040	34386.2	22984.2
O43318	MAP3K7	Mitogen-activated protein kinase kinase kinase 7	M3K7_HUMAN	0	67196.05	7	24893.1	21645	19429.4	16999.1	14060.1	11533	9547.94	8607.28	31831.7	39573.3	45348.5	43426.5	28235.1	31774.1	28041.9	23120.2	43138.9	31490.6	38806.4	35244.8	22310.3	26845.4	21876.8	13395.8	23833.2	24736.2	22301.8	17184.5	14700.4	13872.6	10008.1	12694.2
O43324	EEF1E1	Eukaryotic translation elongation factor 1 epsilon-1	MCA3_HUMAN	0	19810.57	11	441283	338121	276582	194077	127961	98115.1	39312.2	47061.8	1.00784e+06	612922	704550	550292	326558	287245	250661	140309	794430	464458	445480	325355	263235	171816	153371	104528	441738	413094	289345	248506	181872	182618	56806.6	59193.6
O43379	WDR62	WD repeat-containing protein 62	WDR62_HUMAN	0	165953.65	2	11434.5	6041.85	4285.06	2780.71					27900.4	15984.8	13649.2	14029.9	13489.7	8906.22	12172.9		15466.1	15320.4	14596.3	12103.9	11738.9				7718.19	10879.8	9302.92	4100.65				1656.9
O43390	HNRNPR	Heterogeneous nuclear ribonucleoprotein R	HNRPR_HUMAN	0	70943.07	26	793786	851435	768630	586986	326618	202186	106452	62258	2366438	1.3864e+06	1.96473e+06	1.62706e+06	870314	792073	674460	278775	1.45152e+06	1.07209e+06	1.24087e+06	1.28761e+06	680263	600271	401935	221044	900551	960395	792906	798099	401323	432295	180433	139142
O43395	PRPF3	U4/U6 small nuclear ribonucleoprotein Prp3	PRPF3_HUMAN	0	77528.95	29	192609	201299	171402	138102	127029	95996.3	68466.6	49199.8	517898	294477	411766	302878	268928	273184	235847	142020	322899	267960	262526	233474	198597	199313	163544	96555.8	218543	225756	198515	179897	152845	153939	83781.1	76271
O43396	TXNL1	Thioredoxin-like protein 1	TXNL1_HUMAN	0	32251.3	17	939029	954876	809297	662614	585089	444937	267902	190504	2356155	1.32542e+06	1.67859e+06	1.36726e+06	1.13779e+06	1.06793e+06	966850	614860	1.45624e+06	1.13223e+06	1.26612e+06	1.15452e+06	874977	769771	638098	344074	1.00727e+06	995154	898276	826850	716356	590755	347584	288030
O43399	TPD52L2	Tumor protein D54	TPD54_HUMAN	0	22237.72	17	942705	868887	880103	761606	690420	537306	344473	261761	2.98737e+06	1715627	2.3776e+06	2.05022e+06	1.64467e+06	1.67718e+06	1.55079e+06	1.05927e+06	1.8167e+06	1.34302e+06	1.50195e+06	1.44751e+06	1102491	1.14768e+06	982457	650848	1.15953e+06	1.17196e+06	992273	951672	890053	843617	494216	445200
O43414	ERI3	ERI1 exoribonuclease 3	ERI3_HUMAN	0	37238.21	8	75250.4	48695.4	58232.8	4736.92	19772.4	1474.66			122549	82216.1	121615	64719.1	36863.9	40804.9	24631.4	10202.6	121767	62204.6	73240.1	29578.5	22180	20596.8	18275.6	5053.25	50750.5	63164.4	37149.5	21973.9	21508.2	12871.8		2833.14
O43422	THAP12	52 kDa repressor of the inhibitor of the protein kinase	P52K_HUMAN	0	87703.97	10	12887.5	14942.4	13334.7	6866.44	5241.59	2841.79			39334.4	20761.3	36937.7	24664.8	12297.2	10523.9	10288.8	3486.54	31429.6	19643	16053.8	23983.1	8301.13	6077.48	4100.37	3509.8	13662.9	18040.1	12051.3	12779.5	4598.05	5046.85	3034.93
O43427	FIBP	Acidic fibroblast growth factor intracellular-binding protein	FIBP_HUMAN	0	41878.06	5	111339	40078	44395.8	19178.3	25610.4		1614.45		258034	156364	183473	121370	57374.6	46700.6	47603	15044.8	160184	95446.7	88658.3	76703.3	52382.4	36916.5	24740.7	9863.52	40336.5	88576.1	42621.3	45270.5	22324.8	24744.7		11091.5
O43432	EIF4G3	Eukaryotic translation initiation factor 4 gamma 3	IF4G3_HUMAN	0	176652.25	17	41567.7	39472	28610.7	24689.1	18234.8	18286.7	14297	9129.74	86693.5	53173	74145	55821.1	49667	39883.5	44227.6	38286.3	62572.5	53749.7	44316.6	45548.8	36125.6	33791.3	29553.1	18774.8	48161.4	41304.1	43776.8	31655.2	26865.6	28079.8	19844.5	15331.2
O43447	PPIH	Peptidyl-prolyl cis-trans isomerase H	PPIH_HUMAN	0	19208.12	10	216029	214792	204740	128927	56396.8	38998	25258.2	14453.1	555979	295139	421406	267438	153606	123052	116521	77095.2	336016	273866	315266	238043	116820	88985.4	82374.5	34975.6	227215	234147	224695	160870	90369.8	87513.1	33144.4	34296.5
O43464	HTRA2	Serine protease HTRA2, mitochondrial	HTRA2_HUMAN	0	48840.85	3	36363.1	56170.6	34453.9	38822.3	37737.9	41601.3	26877.1	32819.4	164352	141208	180846	112645	74955.2	91548.6	115471	77349.6	119739	104398	57760.9	60196.8	64599.3	52593.6	62926.8	28285.5	73516.9	78644.2	47372.4	56028.2	49895	46980.7	25224.6	42452.5
O43488	AKR7A2	Aflatoxin B1 aldehyde reductase member 2	ARK72_HUMAN	0	39588.97	11	307980	305128	259676	160027	55290.5	38041.9	17708.9	20419.5	740385	399633	612045	355416	162390	145472	134642	79586.2	554521	397065	422327	313158	112701	101335	60774.9	48498.7	344830	341396	302178	215460	73000	86392.6	29142.9	25537.4
O43490	PROM1	Prominin-1	PROM1_HUMAN	0	97202.05	23	85913	82042.2	88784.8	85547.6	82592.3	63241.1	45075.8	35687.3	283155	161260	226649	212452	175564	191602	194700	123895	190977	132961	171365	159773	143938	138781	123478	81553.9	117193	125639	100589	110202	103449	117113	53500.7	64938.8
O43491	EPB41L2	Band 4.1-like protein 2	E41L2_HUMAN	0	112588.08	46	536325	536145	499163	449282	447820	348141	255310	214959	1.40827e+06	884500	1.21993e+06	1.00576e+06	1.00521e+06	959791	987435	761321	1.0099e+06	752708	850211	917379	698426	703233	676437	490071	642634	643593	591408	593435	536432	483349	346644	337925
O43493	TGOLN2	Trans-Golgi network integral membrane protein 2	TGON2_HUMAN	0	45879.57	16	182389	165475	174780	174236	173014	199050	160183	151512	568345	331941	473218	402522	386306	488958	511967	443621	375703	277507	318721	297862	285445	358248	352006	283639	245021	248555	229762	223742	222317	228941	200978	191865
O43513	MED7	Mediator of RNA polymerase II transcription subunit 7	MED7_HUMAN	0	27245.21	1	2936.71	820.729	737.227	1046.75	1490.15	714.263				2039.33	1401.8	198.708	2214.58	4004.24	1579.68		3350.3	3274.29	2663.33	2257.85	1647.78	2357.79	4261.31	983.699	2232.64	3519.58	346.496	633.396	1680.15	1772.55	1419.42	534.046
O43520	ATP8B1	Phospholipid-transporting ATPase IC	AT8B1_HUMAN	0	143695.43	5	37058.5	35564.3	28502	30237.9	23528.8	15182.8	11933.4	8060.07	114236	61352.1	87790.6	72992.4	54007.5	70771.8	69861.9	25324.4	76963.7	54572.2	53073.7	58922.9	47102.5	40409.2	37878.2	16296	45390.4	48968.6	35231.3	46629.6	25685	24832.2	12678.6	12706.4
O43524	FOXO3	Forkhead box protein O3	FOXO3_HUMAN	0	71276.62	5	9136.51	10258.8	9603.28	7162.42	8779.99	10359.5	4872.33	4480.85	28185	18387.1	23256.5	24964.6	18071.9	16027.1	21233	14620.5	19377.8	16374.6	21452.6	13810.8	16383.3	15564.2	12977.2	6826.96	11534.1	17471.7	15685.1	15639.1	8967.99	9769.29	4883.77	6110.18
O43567	RNF13	E3 ubiquitin-protein ligase RNF13	RNF13_HUMAN	0	42813.63	3	10341.8	21608.5	14894.1	12245.4	6287.23		2637.99	11320.1	55704.9	17204	27368.8	28722.7	12660.3	8094.13	9511.96	976.476	18764.6	17960.1	29170.4	26866.1	14504.7	10743.2	4487.22	1390.25	14259.8	31504.1	10084.8	18255.6	5748.8	8371.18	621.09	2275.17
O43583	DENR	Density-regulated protein	DENR_HUMAN	0	22092.01	11	303126	322387	293150	320073	352135	338306	294426	189897	840791	523093	750350	657298	708429	722535	750982	618717	555079	412974	556833	562807	512672	580532	596458	461146	363870	347974	386637	353132	371298	357861	352877	304670
O43592	XPOT	Exportin-T	XPOT_HUMAN	0	109964.18	26	224060	242622	203552	115356	71820.6	36188.5	19153.8	11073.8	664464	352095	561333	341252	182183	162597	133714	53166.3	395085	279840	280738	223036	129857	100013	72149.9	36750.2	211942	257922	186272	151520	77980.7	81979.1	31475.9	24800.8
O43598	DNPH1	5-hydroxymethyl-dUMP N-hydrolase	DNPH1_HUMAN	0	19108.43	8	655177	659519	532704	407269	348487	273894	94208.9	129327	1.22226e+06	729333	1.26028e+06	832644	619043	617232	568277	157463	1.12178e+06	668010	663327	1.0576e+06	656813	569957	316112	226162	469688	659011	352152	597070	389819	355460	181234	135627
O43615	TIMM44	Mitochondrial import inner membrane translocase subunit TIM44	TIM44_HUMAN	0	51355.72	23	276629	247538	217205	176899	134168	88521.5	44991.8	35855.8	887589	449889	622434	424486	351972	320234	301019	156898	552030	402948	383373	363568	241331	216431	156704	91727	312332	341676	244158	213051	164546	155803	67400.1	60096.1
O43617	TRAPPC3	Trafficking protein particle complex subunit 3	TPPC3_HUMAN	0	20274.1	7	219688	209123	197465	178060	178081	172300	92914.3	79427.3	474302	308560	441034	327422	347612	383368	351875	167606	270711	240385	248660	263056	258925	257993	216583	131509	179161	209807	164993	207764	177603	167010	140827	71210.7
O43633	CHMP2A	Charged multivesicular body protein 2a	CHM2A_HUMAN	0	25103.93	8	133236	122358	125776	110419	114881	104023	75857.7	35064.9	320692	182894	281950	226840	207538	223218	202144	107059	211846	160922	182410	177857	170055	202419	152274	80697	134563	147059	126381	131068	122135	121027	79778.2	46509.5
O43639	NCK2	Cytoplasmic protein NCK2	NCK2_HUMAN	0	42915.08	6	71970.6	72519.9	66941.7	53282.1	44294.8	41299.4	34709.7	31927	192647	113298	175893	156346	99906.3	85618.4	87567.6	65169.7	114074	95869.4	95573.5	92438	72342.4	68104.1	64886.1	33285.5	74620.2	78391	60084.4	76175	47997.4	43145.9	32442.4	30225.5
O43657	TSPAN6	Tetraspanin-6	TSN6_HUMAN	0	27563.27	4	130625	88644.2	77526.4	51057.6	91037.6	95253.2	83377.9	50244.3	180955	135778	183505	141402	129502	172801	167828	106528	109481	105057	92011.1	81231.8	114590	168235	99325.5	126632	89176.8	125755	78196.2	105864	80652.1	126259	101731	71426.1
O43660	PLRG1	Pleiotropic regulator 1	PLRG1_HUMAN	0	57193.84	29	213402	204928	207923	175920	179483	131396	104855	51987.4	569125	350538	503772	403012	357451	414538	436189	228398	369294	289699	294569	320567	281449	304749	292934	129895	228155	239846	231667	222826	185321	195318	130880	103105
O43663	PRC1	Protein regulator of cytokinesis 1	PRC1_HUMAN	0	71606.58	6	32330.1	33296	28624.1	23604.7	20335.8	15030.9	10126.8	24948.6	99202.8	49415.6	61438	46383.4	43438.7	41736.2	47166.7	21129.1	54688.7	47679.9	47901.4	38149.2	27994.5	31391.4	28090.9	19570	41754	40522.7	33156	27513.3	22199	20382.3	13524.1	16167.5
O43665	RGS10	Regulator of G-protein signaling 10	RGS10_HUMAN	0	21209.92	6	51720.4	54112	52158.7	48707.4	50725.7	45501.8	41432.3	39226.6	133045	67843.2	98057.4	73324.7	88241.7	102252	107448	49296.4	98933.6	59106.6	62316.8	80324.9	76887.9	71755.1	77898.8	55244.2	54989.8	63242.4	46855.5	54691.9	48798.5	48008.1	33491.9	41834.1
O43670	ZNF207	BUB3-interacting and GLEBS motif-containing protein ZNF207	ZN207_HUMAN	0	50750.51	9	403930	385201	370687	327611	397149	290980	217009	161565	1086290	689689	991547	804965	850562	969162	1.02416e+06	706769	703023	525983	593129	693925	642600	738033	765842	411105	403178	478754	428392	479938	467275	475519	311915	357898
O43676	NDUFB3	NADH dehydrogenase [ubiquinone] 1 beta subcomplex subunit 3	NDUB3_HUMAN	0	11401.96	1	24922.1		13240.3	18439.6		10646.9	3392.62	8448.26	53373.7		38595.2		19121.1	19800	39097.7	26169.1	40234.5	37243.8	41375.4		10565.1	25360	20233.5	20399.5	23455.7	30005.4	30875	10192.8	16272.1	18076.1		14100.9
O43678	NDUFA2	NADH dehydrogenase [ubiquinone] 1 alpha subcomplex subunit 2	NDUA2_HUMAN	0	10921.56	3	87963.5	100717	135985	135036	108217	56850.6	44247	20929.3	194067	166299	233217	266561	233477	179402	193187	90128.5	169453	123075	212443	221943	128041	133332	94695.3	65503	133271	132542	122858	156007	113355	106103	52962.9	42695.2
O43681	GET3	ATPase GET3	GET3_HUMAN	0	38792.77	12	234154	222114	200323	154313	109247	33357.8	28987.2	20058.3	631898	367152	529471	403418	274025	239562	227626	70961.8	425099	312136	335366	324756	213544	189928	124572	42255.6	222789	267826	180649	197282	104644	124322	31281.5	42867.9
O43684	BUB3	Mitotic checkpoint protein BUB3	BUB3_HUMAN	0	37154.77	15	994508	957516	865341	699928	528935	233391	107697	88867.5	2.37723e+06	1.36931e+06	2.03097e+06	1.58996e+06	1.0643e+06	667332	577054	374334	1.5775e+06	1.17184e+06	1.26105e+06	1.30775e+06	819239	482279	362366	234655	1016284	1.03843e+06	1.03227e+06	895172	680038	388092	172187	149969
O43688	PLPP2	Phospholipid phosphatase 2	PLPP2_HUMAN	0	32573.77	3	27577.2	37639.5	40249.3	45112.8	46142.4	34261.3	28541.7	23441	133915	103995	105116	108727	109049	109236	117169	89600	97750.6	55736.8	70682	64049.4	63012.4	53132.3	75974.9	41498.5	56585	49764.6	34035.9	46954	51296.1	57637.7	37466	40511.4
O43707	ACTN4	Alpha-actinin-4	ACTN4_HUMAN	0	104854.04	46	3.21857e+06	3.30802e+06	3.15342e+06	2.72915e+06	3.1085e+06	2.33016e+06	857317	490690	9569495	5089928	7762886	6691081	6.76059e+06	7283404	4.11827e+06	1.93563e+06	5926629	4366322	4772814	5775694	4885818	5.56544e+06	2490967	1.18212e+06	3.73039e+06	3.7727e+06	3.21612e+06	3.81913e+06	3.53277e+06	3.6208e+06	1.17307e+06	849873
O43708	GSTZ1	Maleylacetoacetate isomerase	MAAI_HUMAN	0	24212.24	6	219826	230041	141610	77643.9	66231.8	48382.1	17666.5	14523.2	574365	290645	375058	199433	142676	113878	116666	59404.6	342733	280746	203704	159683	92286.5	80938.4	62909.9	46325.2	229639	244383	160959	103230	79003.3	72948.2	34557.2	31497.7
O43709	BUD23	18S rRNA (guanine-N(7))-methyltransferase	BUD23_HUMAN	0	31880.37	7	166107	157880	141691	101257	72362.9	51890.4	27953.8	18645	399426	236305	355962	201271	165373	130181	121109	42673.4	259401	174070	186227	149295	126510	91527.9	63888.3	46973	187555	188264	133459	104153	80146.4	77988.8	36610.5	31137.6
O43716	GATC	Glutamyl-tRNA(Gln) amidotransferase subunit C, mitochondrial	GATC_HUMAN	0	15086.04	1	17094.8	15293.8	12967.9	10131	11232.3	1731.93	5385.23		74998.1	22780.3	41594.8	26328.8	22695.9	27512.9	25972.4	26434.1	38776.9	23026	16041.2	21483.9	15804.2	16763.4	18218.7	9292	12409.1	16990.2	8158.12	17985.1	10867.2	16619.6	9494.83	15576.7
O43719	HTATSF1	17S U2 SnRNP complex component HTATSF1	HTSF1_HUMAN	0	85852.79	43	232770	255887	241986	211032	206504	209695	149213	131833	688664	408905	587428	543811	435528	470806	469708	396171	449962	328324	353943	388240	327031	340803	350030	266018	276649	284593	282661	258527	248412	234313	209485	181854
O43731	KDELR3	ER lumen protein-retaining receptor 3	ERD23_HUMAN	0	25026.81	1	20475.9	22604.3	9665.16	6588.25					67958.8	27620.2	60854.3	46303.9	13813.5	30509.4	40202.2	3600.58	46590.2	27384.1	9203.97	27223	22283	19814.9	16096.7			29073.8		17093.4	1994.16	8368.26		2416.35
O43739;Q15438;Q99418	CYTH3;CYTH1;CYTH2	Cytohesin-3;Cytohesin-1;Cytohesin-2	CYH3_HUMAN;CYH1_HUMAN;CYH2_HUMAN	0	46348.64;46412.66;46546.1	0
O43741	PRKAB2	5'-AMP-activated protein kinase subunit beta-2	AAKB2_HUMAN	0	30302.21	1	16879.4	14696	14152.8	10600.3	5820.83	5674.67	3734.88	2891.66	97370.9	23059	29539.5	23691.7	15827.5	15379.6	14701.6	8729.15	22506.4	21945.4	25440.2	15066.6	9987.7	8264.63	8743.79	5377.77	17733.1	16271.4	16553.7	12680.7	7684.19	5950.54	4274.32	3925.09
O43747	AP1G1	AP-1 complex subunit gamma-1	AP1G1_HUMAN	0	91351.45	22	309458	305109	276966	234803	186993	112923	54281	34447.8	831887	527334	712529	588531	448308	331515	272339	152148	551993	402927	412195	388351	328689	207816	159084	107713	309034	349546	301366	297761	219669	173379	83947.7	62784.7
O43752	STX6	Syntaxin-6	STX6_HUMAN	0	29175.95	5	28318.9	30728.4	31790.7	38333.8	32831.8	20303.6	18333.6	15440.7	122891	61981.4	83963.1	68043.7	69786.9	82369.8	82700.1	77254.8	70838.2	43547.1	57614.3	54030.2	48792	60317.7	55983.4	40144.4	45413.3	49070.2	35686.8	39735.5	41688.3	43999.5	28256.9	29740.6
O43760	SYNGR2	Synaptogyrin-2	SNG2_HUMAN	0	24810.05	5	136717	115297	135860	143476	137595	111866	71296.8	47184.8	343565	222823	228144	220542	192575	218307	210128	177334	198355	166082	188677	170932	141989	142567	154794	126980	139673	140583	145626	140375	159107	164107	89281.7	96510.4
O43765	SGTA	Small glutamine-rich tetratricopeptide repeat-containing protein alpha	SGTA_HUMAN	0	34063.08	11	126561	110870	114456	94524.8	98939.4	71555.2	60267.9	42812.2	470413	225247	319283	289242	230745	222194	195021	169196	247226	188808	200009	203953	164167	163141	152594	102926	164795	168132	139634	161904	155907	138983	100342	89278.6
O43768	ENSA	Alpha-endosulfine	ENSA_HUMAN	0	13389.01	9	508876	515326	506533	514126	600430	563755	546062	414122	1.25774e+06	825878	1.18015e+06	1124078	1.13022e+06	1.39322e+06	1.50171e+06	1587099	870612	707048	831610	994537	849810	1.12557e+06	1.21821e+06	984205	600678	563682	660129	620972	706916	672472	703760	714266
O43776	NARS1	Asparagine--tRNA ligase, cytoplasmic	SYNC_HUMAN	0	62942.91	26	1272508	1.33314e+06	1081298	562353	318493	169679	92776.4	74210.9	3529417	1.94667e+06	2.75735e+06	1585622	898146	859380	818610	354570	2218790	1.68246e+06	1.71943e+06	1.15305e+06	627187	625911	419180	181362	1.36989e+06	1.46718e+06	1.10443e+06	810496	385365	495189	140305	146745
O43795	MYO1B	Unconventional myosin-Ib	MYO1B_HUMAN	0	131985.04	42	267162	188337	168982	141664	109004	78568	42286	35909	851954	418246	553094	420429	296314	313546	294087	157727	498237	329316	307432	287060	215025	209235	163892	94710	293865	300791	204974	185054	159352	165413	63438.7	67870.2
O43808	SLC25A17	Peroxisomal membrane protein PMP34	PM34_HUMAN	0.00447067	34566.88	0									29916	12803.3	21744.5	12540.3		6544.51	9793.53		14879.1	8557.84		8148.21						11891.1		3879.96
O43809	NUDT21	Cleavage and polyadenylation specificity factor subunit 5	CPSF5_HUMAN	0	26227.28	15	508017	528622	496482	448892	418538	116597	42085.9	25090.7	1.52354e+06	877192	1.35913e+06	1154329	939397	553949	376096	160674	979863	746021	778887	966841	684203	340551	202963	103783	584677	647047	562121	589762	503018	242536	72648.7	66938
O43813	LANCL1	Glutathione S-transferase LANCL1	LANC1_HUMAN	0	45283.09	11	365915	340666	316037	239659	148299	71370.4	41028	29495.2	918116	463449	660301	503793	286169	199394	180611	124757	585682	432132	451029	464354	242439	151341	118924	85132	367713	375997	330718	298445	189019	132258	57912.4	49904.3
O43815	STRN	Striatin	STRN_HUMAN	0	86132.11	16	122622	122585	108530	98378.6	92171.1	45420.5	23430.9	10031.2	307015	163204	246730	201442	165723	125813	104735	63287.8	168818	155575	138660	190276	117964	89502.2	63002.8	34450.2	118058	133151	121666	127425	94509.9	70719.2	30553.6	30455.3
O43818	RRP9	U3 small nucleolar RNA-interacting protein 2	U3IP2_HUMAN	0	51840.65	19	280260	284952	297067	317640	354479	271294	179932	46398.4	719915	477335	693884	706089	671168	871217	703971	236808	542634	390751	428480	528231	512428	520548	470625	103940	302940	337065	307411	377097	424306	384585	235084	85155.9
O43819	SCO2	Protein SCO2 homolog, mitochondrial	SCO2_HUMAN	0	29809.94	1	37753.4	28507.1	28486.3	24532.3	20309.4	16431.2	15393.4	5991.41	140577	65829.5	90954	76598.3	69186.4	59785.8	50838	47203.9	80401.8	76550.7	56413.9	61746.1	34026.3	37981.6		22332.1	64188.6	50974.6	53881.3	13191.5		25395.5	22797.8	17285.7
O43823	AKAP8	A-kinase anchor protein 8	AKAP8_HUMAN	0	76108.3	12	93891	88891	80800.6	76351.8	51503.3	52544.8	37489.3	31612.5	283729	146254	191564	145673	108415	118483	112654	82345.5	159355	130136	128640	125119	95460.8	89996.4	66975	58605.3	115742	110759	94026.1	85121.7	69061.7	69033.7	50622.8	34913.8
O43824	GTPBP6	Putative GTP-binding protein 6	GTPB6_HUMAN	0	56897.48	4	40717.1	33359.2	24317.4	12862.7	5161.04				146899	91649.7	112217	79407.9	37437.4	56366.7	40618.1	7412.94	87376.2	68303.5	71963.7	49558.2	39156.4	34544.7	21894.2		50438.5	59259.5	35664.6	39029.2		25709.6
O43829	ZBTB14	Zinc finger and BTB domain-containing protein 14	ZBT14_HUMAN	0	50956.3	3	7520.93	6846.67	8964.33	10514.1	10220.5	12106.8	12274.6	10413.2	19738	13884.5		17737.4	22719.1	20928	28744.1	21494.9	11290.8	9878.27	12008.5	12172.7	12689.6	14942.9	19344.3	15730.5	8129.4	11868.5	9172.72	11646.9	11223.5	12669.4	14202.4	12690.7
O43837	IDH3B	Isocitrate dehydrogenase [NAD] subunit beta, mitochondrial	IDH3B_HUMAN	0	42183.67	17	242164	182835	125351	86482.1	68794.1	44848.3	19294.5	16903.6	581707	316459	390777	280390	181159	165350	137979	85454.1	412834	269984	211344	213399	145045	110962	72301.5	50150.1	231226	236554	154203	129059	80566.7	76010.9	36752.1	33845.5
O43847	NRDC	Nardilysin	NRDC_HUMAN	0	131700.73	30	141202	146491	128548	103456	83819.1	22080.2	17235.2	16313.2	375031	203075	322143	274379	182767	138144	126631	46628.5	237918	175567	174088	216377	149147	96262.8	73399.7	25302.6	125257	163128	107537	145656	87465.3	65481.3	21495.5	26073.8
O43852	CALU	Calumenin	CALU_HUMAN	0	37106.78	16	542124	601184	550708	492227	578515	332940	350291	275904	1637277	950119	1.39474e+06	1.30963e+06	1.20547e+06	1.46697e+06	1.6526e+06	1.281e+06	1072581	825369	869630	1.02559e+06	911381	1.11229e+06	1.22067e+06	606994	643799	679968	609190	721342	686204	719779	440633	680058
O43865	AHCYL1	S-adenosylhomocysteine hydrolase-like protein 1	SAHH2_HUMAN	0	58951.42	7	98344	92408.7	64795.7	38056.4	25548.9	16982.1	10816.8	10763.9	174680	112510	142889	99480.9	61378.4	52453.2	62881.3	32621	139480	113146	87590.2	78112.9	47221.3	44897.3	31790.1	17267.8	99897.7	106467	59882.7	52225	24573.8	35991.6	15786.7	13485.2
O43896	KIF1C	Kinesin-like protein KIF1C	KIF1C_HUMAN	0	122946.55	2	25127.8	17908.6	15272.9	15468.6	13167.2	11052.3	5163.31	2993.07	58231.8	17392.3	19996.2	18505.8	23533.4	26086.5	13671.6	11612.6	31764.6	28927.3	33685.9	32112.9	17614.7	21328.8	14441	6447.63	16969.3	21806.1	18345.3	17285.5	14635.3	20139.9	5574.2	5325.64
O43913	ORC5	Origin recognition complex subunit 5	ORC5_HUMAN	0	50283.09	2	23680.4	12747	12751.9	6926.78	5592.26				107812	43629.9	80791	49783.1	16729.1	16072.3	18039.1	9187.57	62108.9	36203.8	26568.3	20881.7	19572.3	11811	9468.79		17924.2	32886	12055.8	16375.9	5194.84	9326.68
O43920	NDUFS5	NADH dehydrogenase [ubiquinone] iron-sulfur protein 5	NDUS5_HUMAN	0	12517.5	2	44684.9		2547.1	11094.6	17445	12543	5831.67		122840	70925.8	89680.5	51851.6	32753.9	54936.1	55554.7	35207.6	97227.9	56479.4	43188	60228	37652.2	28285.2	26299.5	18159.8	45309.6	47732.1	33740.2	27632.9	11226.9	31297.9	15710.7	11738.6
O43929	ORC4	Origin recognition complex subunit 4	ORC4_HUMAN	0	50377.34	6	67601.6	35326.4	16296.7	29356.7	17514.4	8233.22			196230	79232.2	141428	83763.1	32003.4	35444.2	36106.9	19985.8	133620	92803.8	68879	57690.3	32224.9	23984	13430.8		64356.1	64617.5	38005.3	28937.1	17110.3	25556.8	7783.68	8030.7
O60216	RAD21	Double-strand-break repair protein rad21 homolog	RAD21_HUMAN	0	71689.52	16	34330.2	41143.9	37360.1	27793.2	22698	17448.9	11942	8672.36	122397	69006.9	89519	72265.9	57477.7	61160.4	48956.4	26202.7	72948.1	56109	58763.7	55484.2	41175.9	39898.4	31489.2	18689	48838.1	55816.2	40018.6	37957.9	27036.6	24733.9	17013.9	13349.2
O60229	KALRN	Kalirin	KALRN_HUMAN	0	340260.99	19	123751	144232	126538	111247	93158.1	77999.2	50041.2	35098.1	358897	192218	310074	221333	195589	168355	198778	113521	239624	183940	187038	205215	154180	125803	116028	85553.9	149510	150226	159756	158543	121123	92863.8	63310.1	54957.1
O60231	DHX16	Pre-mRNA-splicing factor ATP-dependent RNA helicase DHX16	DHX16_HUMAN	0	119263.58	31	236372	206299	173687	152517	109143	75386	52673.5	36588.4	673974	333943	447932	334573	235110	251254	263615	171801	379867	268504	281453	256686	215256	197949	159246	95610.6	223389	250570	205963	192211	154392	152487	79038.7	67168
O60232	ZNRD2	Protein ZNRD2	ZNRD2_HUMAN	0	21474.33	5	31964.2	32539.1	27488.9	23860.4	36120.7	11131.7	23835.7	8331.84	106291	55320.2	58044.7	69971.5	61379.4	82779	93843.6	62159.5	59427.8	57867.1	46443.8	41577.2	40810.1	52057	43945.1	36281.5	38724.8	37946.8	41677.4	34135.6	36489.6	44395.8	36005.8	42144.8
O60244	MED14	Mediator of RNA polymerase II transcription subunit 14	MED14_HUMAN	0.0016269	160606.51	1	27274.2	27202	22917.5	10686.7	5618.37				70601.4	52276.6	48599.5	38816.2	13432.7		15875.2		49945.8	42773.1	31308.5	22213.5	12813.9	4355.69			27250.1	38392	12458.9	22697.5		7698.55
O60256	PRPSAP2	Phosphoribosyl pyrophosphate synthase-associated protein 2	KPRB_HUMAN	0	40925.73	14	337888	409308	313050	247778	240191	79448.7	24843.7	10369.9	892708	462382	723752	641194	497873	386767	199126	43611.7	614782	475296	442914	609566	453757	304383	109350	46595.3	279559	411947	192611	385077	205270	186639	21580	29501.5
O60264	SMARCA5	SWI/SNF-related matrix-associated actin-dependent regulator of chromatin subfamily A member 5	SMCA5_HUMAN	0	121905.35	38	429089	334805	278736	216602	163518	143972	71678.1	59283.3	1.1489e+06	588344	718666	529568	393571	421524	354771	202889	701868	492719	480742	435986	298654	289519	219356	131467	448113	431780	343108	287368	219856	228952	101714	79655.9
O60266	ADCY3	Adenylate cyclase type 3	ADCY3_HUMAN	0.00568687	128959.99	1	22693.7	31981.1	19689.5	25764.6	22489.9	18362.8			123857	60138.5	124899	108161	71726.4	74844.8	57434.9	34444.9	79059.2	31243.8	58906.8	56701.7	44634.3	37244.9	30550.2	10908.4	26137.7	44856.7	33368	31593.3	17051.4	28624.2	15977.4
O60271	SPAG9	C-Jun-amino-terminal kinase-interacting protein 4	JIP4_HUMAN	0	146205.4	50	246054	249332	225032	207398	200444	192284	148737	102117	746888	420288	565900	470112	492440	522510	524607	321844	464841	355635	384843	396411	339124	371605	345882	207732	297232	288001	267088	270418	243571	236517	186291	132182
O60281	ZNF292	Zinc finger protein 292	ZN292_HUMAN	0	304815.68	1	7356.31	2455.87								9377.02	11279.2	14825.8	12028.6	13670.2			13521	10208.4	8980.99	6691.45	6196.1				4075.73	8852.89	7042.07	6314.44	4426.48
O60287	URB1	Nucleolar pre-ribosomal-associated protein 1	NPA1P_HUMAN	0	254389.07	12	58239.9	59821.3	50569.9	32107.3	25529.3	19510.3	12377.1	8072.12	172075	99119.7	119948	93816.2	65869.2	62484.4	55643.3	17530.5	102198	81743.8	67097	68100.7	50757.7	37184.9	31613.4	10610	55813.5	75557	37963.4	47723.1	26564.8	31875.7	10615.5	11448.6
O60292	SIPA1L3	Signal-induced proliferation-associated 1-like protein 3	SI1L3_HUMAN	0	194609.89	6	4261.43	5035.63	4810	6289.84	4989.83	6069.55	6894.89	5241.31	18854.4	7103	12062.7	9144.39	10062.2	12565.1	12270.8	14612.6	6906.25	6232.04	8600.57	8799.56	8018.43	10331.5	11398.6	10065.4	4589.49	5964.46	5995.13	5578.05	6404.82	6490.01	6340.64	6740.37
O60293	ZFC3H1	Zinc finger C3H1 domain-containing protein	ZC3H1_HUMAN	0	226355.61	3	9075.78	10359	9188.82	8620.58	7426.98	9484.62	6921.33	5799.76	22842.4	16283.3	21358.4	17522.8	13230.7	10153	9804.84	10645.4	17251	11019.6	11120	12392.6	7665.29	7753.77	8585.79	11639.7	9165.38	12794.6	7920.58	13020.7	10204.3	8394.33	4605.38	6323.33
O60294	LCMT2	tRNA wybutosine-synthesizing protein 4	TYW4_HUMAN	0	75601.82	1	2185.87	1784.06							6380.42	1335.73							1280.58	1968.22								1161.98
O60306	AQR	RNA helicase aquarius	AQR_HUMAN	0	171295.28	33	97754.9	81674.9	71648.7	51527.3	34700.8	20873	8666.7	7932.19	295378	152871	194488	148270	89268.3	88131.7	73591.4	41655.7	180130	128202	119514	111155	64796.2	51438.9	39408.2	24505.9	108840	109347	74659.5	67740.5	45494.2	50902.6	15237.1	13245.4
O60313	OPA1	Dynamin-like GTPase OPA1, mitochondrial	OPA1_HUMAN	0	111630.65	28	96029.6	96547.1	78739.9	47971	32401	29219.9	9341.11	9836.04	332569	196267	240820	151750	96316.8	97936.1	77914.8	42769	243907	167753	154962	111638	66555.1	63229.3	41243.1	23866.6	126972	135622	80589.6	66718.7	44055.1	48998.4	18600	16885.6
O60318	MCM3AP	Germinal-center associated nuclear protein	GANP_HUMAN	0	218404.64	1	8588.37		7492.99	7310.06	4236.84	1408.41	1127.19		21641.1		17449.5	27882.3	10346.1	4809.05	5889.73	470.452	32791.8	15028.6	9076.34	20002.8	6422.31	8906.99	4803.98		15598.3	15993.8	5594.79	8755.9	4472.84	4683.74	745.601	1532.86
O60333	KIF1B	Kinesin-like protein KIF1B	KIF1B_HUMAN	0	204476.31	7	54657.1	53882.1	41772.3	33938	26094.3	17862.2	11143.1	6768.51	155034	84223.5	110414	80308.8	59158.4	47981.1	40522.4	25504.3	103727	70512.8	56743	61535.4	42904.2	37712.6	26985	15245.3	59617.2	54302.8	40765.7	40177.6	29704.2	24702.4	13947.4	9798.14
O60341	KDM1A	Lysine-specific histone demethylase 1A	KDM1A_HUMAN	0	92902.63	25	87911.8	92533.7	65897.8	40564.5	26820.3	10695.7	8150.88	4251.77	199539	113227	143685	94634	62937.6	54299.4	46860.6	16158.6	147271	116016	88290.1	80757.2	48008.4	39660.1	29043.8	10993.6	92506	106231	58628	55383.6	27624.1	33662	10613.6	9272.29
O60343	TBC1D4	TBC1 domain family member 4	TBCD4_HUMAN	0	146563.4	0		3161.49	5164.66	3242.15	3647.7	678.758				8010.5	9854.65	7277.54	3584.27	4106.64	2950.15	3442.34	8055.71	5096.81	6807.85	3716.79	4312.14	3686.5	2281.03		4838.6	6462.34		3915.43	3390.91	2870.09		1118.5
O60427	FADS1	Acyl-CoA (8-3)-desaturase	FADS1_HUMAN	0.00951877	51964.27	0		104.592							1277.47		1258.99	591.365					1926.72	964.801		401.737						1042
O60437	PPL	Periplakin	PEPL_HUMAN	0	204746.82	113	317607	341714	318276	264802	286195	244434	253353	181645	834275	485218	721634	588156	565466	663434	739336	659790	558859	426670	452782	506769	445223	525558	544076	412512	348454	363663	337885	338272	321387	311588	292074	312901
O60443	GSDME	Gasdermin-E	GSDME_HUMAN	0	54554.93	7	64960.8	73837.6	58783.7	51828.1	42024.3	24374.9	8401.12	8063.58	175888	106645	143977	113642	110724	86953.5	64604	28438.9	113418	100760	92974.3	97349.6	80557.9	58214.5	31243	11663.1	59250.6	87502.6	55984.4	63076.3	33139.4	39360.8	12680.8	12960.5
O60447	EVI5	Ecotropic viral integration site 5 protein homolog	EVI5_HUMAN	0	92948.76	3	33949	19766.6	26399.8	18624.4	9892.7	6356.79		9000.17	71958.6	32104.2			30143.9		45792	34656.8	27617.3	21541.4	26956.6		44575.9	25523.5	42676.2	19297.5	42329.2	49182.7	34736.3	29417.6	21209.7	18863.8	17101.3	13861.2
O60449	LY75	Lymphocyte antigen 75	LY75_HUMAN	0	198311.31	0			11865.4	4803.72	1.00548				39301.3	16267.5	64886.2	46659.9		13026.3			45758.3	8715.11	6953.44	3271.7	8876.74	14728.9	6051.91			2956.72	1.00305	3195.03		6184.71		2915.43
O60469	DSCAM	Cell adhesion molecule DSCAM	DSCAM_HUMAN	0	222259.68	1	65186.4	48001.1	42642.8	41156.7	40237.3	15257.1	19760.5	8531	215173	93402.8	141496	140216	143222	160180	189039	144394	122587	67445.5	93353.3	115322	98960.9	113497	137250	52828.9	64299.5	68213.7	59355.3	68957.5	62586	71563.6	33464	44012
O60487	MPZL2	Myelin protein zero-like protein 2	MPZL2_HUMAN	0	24484.21	3	15635.7	12778	8952.05	11188.7	14037.2	13321	6051.04	9007.74	85020.7	32066.6	45951.3	44257.4	38753.4	48645.5	4580.14	20848.4	42133.5	22178.3	24483.8	23633.6	19358.1	14619.2	17651.9	13223.7	16053.6	23762.4	11885.1	13758.7	11088.3	16637.4	10949	12215.3
O60488	ACSL4	Long-chain-fatty-acid--CoA ligase 4	ACSL4_HUMAN	0	79188.04	15	60675.7	43331.7	32523.5	23240.1	15808.1	13579	6191.9	5443.89	160351	85854.9	94905.2	67472.9	48910.5	47153.4	45843.3	22815.6	106310	76122.1	71143.4	50262.7	34661.3	29792.3	19500.9	16609.9	69590.2	69763.3	43517.3	33845	23069.7	26318	9063.88	10598.2
O60493	SNX3	Sorting nexin-3	SNX3_HUMAN	0	18762.35	8	316579	326000	253468	142003	102831	69460.8	55341.1	34172.7	823674	503756	664337	436436	261120	271850	264246	175384	593642	397560	391722	354563	211545	193372	157182	96898.8	352886	366700	283755	195698	140770	127871	68432.8	77134.9
O60499	STX10	Syntaxin-10	STX10_HUMAN	0	28114.09	1	4146.77	2808.44	5112.7	5853.53	3808.53	4837.2	2854.43	2732.52		10609.5		13117.8	11864.2	8468.57	8889.97	6793.49		6328.21	9783.36	12360	7392.6	9071.76	7114.88	7446.77	8711.45	8697.3	7692.23	5922.14	5628.94	6412.64	3281.08	2599.48
O60502	OGA	Protein O-GlcNAcase	OGA_HUMAN	0	102915.11	27	145649	135799	120542	100434	90100.6	44501.2	28467.4	18847.9	417139	202052	315922	265803	214322	158884	130990	77389.3	234208	176553	184014	206258	155533	102339	78525.7	42021.1	146578	151410	123209	130372	104300	72499.3	39588.7	32772.7
O60504	SORBS3	Vinexin	VINEX_HUMAN	0	75341.07	15	124626	129808	120235	107833	103432	60810.1	26866.8	17326	310699	217942	274956	255756	227459	192620	128166	65453	189281	153698	165688	194196	160406	124721	77634.1	34748.2	128051	143389	124295	130266	107565	84911.2	34220.7	29359.1
O60506	SYNCRIP	Heterogeneous nuclear ribonucleoprotein Q	HNRPQ_HUMAN	0	69602.62	22	1.35295e+06	1.4616e+06	1.31081e+06	1.09088e+06	738473	174147	110702	57215.4	4.08599e+06	2128317	3.22471e+06	2.73518e+06	1.86788e+06	1.29101e+06	1.10851e+06	360300	2.42402e+06	1.81215e+06	2.08381e+06	2332747	1.43494e+06	890641	605380	192284	1.42176e+06	1.63953e+06	1.18222e+06	1.55964e+06	765793	627624	173556	164977
O60508	CDC40	Pre-mRNA-processing factor 17	PRP17_HUMAN	0	65521.25	10	71840.3	74125.9	69112.5	63398	48263.1	26429.2	17987.3	14174.9	166699	127330	170807	142757	90665.9	89721.9	81481.6	47177	116704	94765.2	104241	114039	78128.4	60952.7	51784.6	29023.9	81699.2	79973.8	75907.3	86063.2	51344	51592	21471.6	18953.6
O60513	B4GALT4	Beta-1,4-galactosyltransferase 4	B4GT4_HUMAN	0	40041.1	4	18923.7	20215.3	15864.2	12607.2	7672.68	3246.25	3640.91	4421.67	57358.3	35818.2	35427.2	33162.1	30969.4	26623.6	24592.8	4173.24	43822.3	30184.2	28260.4	20191.2	17257	17542	10458.7	3784.87	20972.3	29440.3	13470.1	19700.5	9748.66	10293.3	6320.65	4398.53
O60518	RANBP6	Ran-binding protein 6	RNBP6_HUMAN	0	124713.56	3	125357	93914.9	151208	64475.3	31249.7	10305.9	9830.57	669.135	160197	120745	135012	147912	115837	128525	53654.3	13938.2	208667	119515	144361	102761	71845.4	88636.9	26370.7	5197.63	77413	116507	55812.8	74362.8	69003.3	78173.7	7326.48	12780.3
O60524	NEMF	Ribosome quality control complex subunit NEMF	NEMF_HUMAN	0	122954.43	6	23806.8	17744.2	14052.3	13147.9	10573.5	11161.4	6628.33	3588.81	46648.3	25520.8	31834.3	30558.4	25754.2	23989.6	24907.8	18968.2	31784.3	22870.6	22934.7	19691.9	19511.6	17494.2	16638.9	12209.3	22017.6	21162.5	17150.9	15597.4	11459.9	17245.5	6911.6	9681.71
O60547	GMDS	GDP-mannose 4,6 dehydratase	GMDS_HUMAN	0	41949.71	16	377074	352604	293275	162679	101126	74519.8	30009.2	29399.2	868522	507283	711737	401326	255421	221021	215753	124638	626109	443046	435216	337188	173759	168750	134567	62242.8	410943	391689	333679	223972	129436	130361	49261.8	48795.8
O60551	NMT2	Glycylpeptide N-tetradecanoyltransferase 2	NMT2_HUMAN	0	56980.22	2	32163.2	32809.5	24940.7	17868.9	14650.2	13011.7	6127.06	13289.5	27401.1	39271.8	46798	78724.2	15251.3	16291.2	22590.6	3307.18	56986.6	24456.4	30757	38479.6	14927.1	16006.8	12318.4	16683.6	25781.5	13826.4	15352.2	21815.2	10969.6	17114.7	5598.09	5215.74
O60563	CCNT1	Cyclin-T1	CCNT1_HUMAN	0	80684.61	11	57059.7	58121.4	56555.4	48362.7	46652.3	40672	41002.5	24218.4	187844	88796.4	139001	109822	98691.4	136528	127589	104355	107621	78375.1	85092.6	83080.8	71465.7	83981.9	85028	53923.7	69786.1	66883.2	65391.9	62923.5	57121.4	50722.6	44225.5	45522.4
O60566	BUB1B	Mitotic checkpoint serine/threonine-protein kinase BUB1 beta	BUB1B_HUMAN	0	119545.24	7	66037.9	53406.6	42346.2	50635.9	43397.4	41200	27044.7	29427.4	121476	82396.5	107466	81612.7	78484.6	76178.4	88185.9	61212.4	87849.9	79106	70933	77029.9	57679.7	55367.2	48225.8	43130.9	48041.1	64108.6	49895.4	49058.4	39851.3	35675.3	33141.1	35518.1
O60568	PLOD3	Multifunctional procollagen lysine hydroxylase and glycosyltransferase LH3	PLOD3_HUMAN	0	84785.15	26	388961	386927	341685	274623	134862	69024.4	29834.4	19771.2	967782	540184	795498	583089	334998	229419	211014	107309	615869	497978	525014	562071	258965	164202	121944	62518.7	372515	407161	351641	363922	187305	132006	48140.6	46481.7
O60573	EIF4E2	Eukaryotic translation initiation factor 4E type 2	IF4E2_HUMAN	0	28361.95	12	82243.5	78047.1	74316.8	60326.4	34122.9	28543.9	16461.5	12750.9	230737	129346	202835	158740	97607	90526.5	64104.7	39594.7	147948	112159	119440	112731	57013.6	46806.1	40330.9	23354.7	69500.6	88740.7	70802.4	64209.7	43378.8	37622.6	22973.8	11469.8
O60583	CCNT2	Cyclin-T2	CCNT2_HUMAN	0	81028.94	2	38433.8	38528	39884.1	38618	29844.3	35444.9	32031.3	28913.1	39872.6	49248.1	52855.8	49222.7	45765.9	63548	55711	39043.8	60209.1	44387.2	39907.3	37270.1	58031.6	65290.3	57697.4	40532.6	43433.8	41387.4	40790.6	42363.3	32595.8	30125	34279.1	32810.3
O60603	TLR2	Toll-like receptor 2	TLR2_HUMAN	0.00917269	89837.59	2	870.597	1297.74							2851.74		2170.85			767.61	1469.89		3952.76	3318.81		2130.05	875.891	791.422	665.035			1648.58		600.728
O60610	DIAPH1	Protein diaphanous homolog 1	DIAP1_HUMAN	0	141347.32	50	426835	388322	363471	270226	215124	149460	91752.5	68541	1.18098e+06	641459	913792	657164	497001	478337	429339	253418	762382	570688	578025	514586	364496	327217	272990	145231	464780	477083	397127	348985	258203	246834	124037	108252
O60613	SELENOF	Selenoprotein F	SEP15_HUMAN	0	18091.8	3	41574.7	47315.6	30946.4	20320.7	15621.8	8349.46	3717.02	6755.14	60602.2	69853.1	61721.1	65782.6	26077.2	31099.3	27616.6	7657.06	68715.2	38740.8	38010.2	48962.7	28329.7	35154.7	21892.9	5268.2	29945	52846.5	24786.6	34235.5	16718.8	14590.4	6275.37	5611.93
O60637	TSPAN3	Tetraspanin-3	TSN3_HUMAN	0	28017.7	3	105527	96193.4	121180	112672	94398.4	112280	97729.3	79178.4	399009	187042	275158	254323	240794	309544	331386	296357	241084	167245	177393	180091	168061	199924	232755	185190	155129	154002	118081	139963	126522	140704	113643	107428
O60645	EXOC3	Exocyst complex component 3	EXOC3_HUMAN	0.0028746	85567.42	1	8917.05	2184.84	1593.87	5426.89					31600.1	20514.3		13758.3	7006.27	5597.9	7041.1		28216.2	14027.9	18936.3	8524.74	6318.12				8622.23	12010.7	8889.02			4192.29
O60664	PLIN3	Perilipin-3	PLIN3_HUMAN	0	47074.96	21	543915	497478	470850	385952	325168	277241	194573	172359	1.58243e+06	955067	1.24912e+06	943335	688091	728557	683623	527384	1.10205e+06	752898	831409	761344	511836	485090	442130	388611	676103	677580	573919	500052	423020	383348	248506	236343
O60671	RAD1	Cell cycle checkpoint protein RAD1	RAD1_HUMAN	0	31827.28	2	134094	128547	97870.7	93570.7	104887	46856.8	26533	13997.7	184522	154259	156238	171179	168865	140933	111486	45749.4	178431	127993	158467	134952	136057	113175	74810	25916.5	146903	115103	124864	97719	119004	94315.5	39516.6	37143.9
O60678	PRMT3	Protein arginine N-methyltransferase 3	ANM3_HUMAN	0	59903.17	14	152721	143161	143725	114950	67341	27695.9	15712.2	12427.5	392246	214121	320973	265801	158476	111461	101182	20792.7	261642	175527	177460	210282	106009	74863.8	56019.9	34326.2	132888	155603	130874	140144	84446.8	66417.1	20443.9	18485.5
O60684	KPNA6	Importin subunit alpha-7	IMA7_HUMAN	0	60029.5	7	224688	211088	195576	84596	60193	48620.3	25218.1	26165.5	419537	268497	389854	220318	158316	137253	126499	104487	314383	230337	253746	155404	118840	105598	73819.8	62347.2	263474	229100	203036	138979	79654.6	90586.5	35804.7	33404.1
O60701	UGDH	UDP-glucose 6-dehydrogenase	UGDH_HUMAN	0	55024.08	33	3113921	3051114	2.12805e+06	999209	658403	380765	208057	167230	7.99377e+06	4472798	5438766	2.83802e+06	1.76997e+06	1.68988e+06	1.50744e+06	766832	5.25463e+06	3.87439e+06	3.44263e+06	2.25147e+06	1.39193e+06	1.18203e+06	830933	457962	3.31054e+06	3.35024e+06	2.21676e+06	1.38705e+06	887673	984208	348119	303479
O60716	CTNND1	Catenin delta-1	CTND1_HUMAN	0	108170.02	41	630016	516645	422161	357397	305062	235442	181014	125050	1.97831e+06	1.02212e+06	1246418	993562	703827	825550	770253	556786	1232097	870697	788080	714142	581048	585146	497769	338836	716576	758973	533292	469609	374910	428880	236565	235357
O60725	ICMT	Protein-S-isoprenylcysteine O-methyltransferase	ICMT_HUMAN	0.00655796	31938.1	1	30600.2	23657	22265.5	15531	13261.3				93553.4	79811.7	78171.3	63776.2	49294.1	49404.1	41436	10499.4	71095.6	46170.5	53737.2	43390.8	29957.3	23848.9	20630.8	11500.1	45587.6	40726.1	27510.6	17939.6	17182.3	23692.6	6326.3	8125.64
O60739	EIF1B	Eukaryotic translation initiation factor 1b	EIF1B_HUMAN	0	12823.64	1	21753.8	23722.9	26839.4	23308.9	23513.1	20081.2	18233.6	9864.75	42610.8	31695.8	33407.2	27682.6	41563.3	24162.3	17529.5	14755.3	29432.5	24435.4	36630.6	29236.3	27733.5	23846.5	13961.1	22491.9	30479.7	19679.2	29399.9	18017.2	24937.8	21343.7	17051.6	8831.42
O60749	SNX2	Sorting nexin-2	SNX2_HUMAN	0	58471.1	20	475330	453512	357606	205110	150155	103984	64657.5	43462.9	1.17241e+06	648274	833203	532475	373794	379115	324357	185078	788733	568114	529961	456609	268651	243612	195964	123726	516339	513577	369769	291867	201453	190875	81760.9	94980.2
O60762	DPM1	Dolichol-phosphate mannosyltransferase subunit 1	DPM1_HUMAN	0	29634.27	4	56166.5	31587	38592.7	25158	17578.8	8584.33	6107.41	3725.31	129750	73363.7	85026.7	63014.2	43945.4	58586.2	45891.3	19676.9	80408.4	56124.4	53785.1	45512.7	35917.5	39590	25490.3	8456.37	45863	60276.3	29303.2	38220.9	21042	32718.3	9007.25	9931.72
O60763	USO1	General vesicular transport factor p115	USO1_HUMAN	0	107895.26	37	196126	196556	183967	157135	132312	88176.1	64094.2	46523.8	497113	303855	409198	350733	280941	279849	250839	158723	359064	263155	290501	304636	208118	198729	169290	91636.2	230846	232522	205277	204335	162993	132153	82124.8	74217.9
O60783	MRPS14	Small ribosomal subunit protein uS14m	RT14_HUMAN	0	15138.7	3	53294.4	47782.4	37808.9	21480.7	18329.9	12104.9	4589.54	3223.23	129452	103048	107171	48617.1	42062.8	39906.1	44142.8	14164	99630.7	65280.6	70360.8	43284.4	23454.7	32750.6	16086	11556.3	61584.9	60153.7	42956	21686.2	20533.9	21034.2	7774.58	11181.4
O60784	TOM1	Target of Myb1 membrane trafficking protein	TOM1_HUMAN	0	53818.43	8	40000.5	52694.3	31789.1	24719.4	27319.4	13257.4	7525.31		117131	61816.2	101852	77714	46702.4	52419.7	26190.8	16211.6	80561.3	54624.7	49045.7	52019.6	42754.9	29028.5	22116	13592.5	39542.9	47924.7	32394.9	36602.5	32759.6	27982.8	10962.3	7961.64
O60814;P57053;P58876;P62807;Q5QNW6;Q93079;Q99877;Q99879	H2BC12;H2BC12L;H2BC5;H2BC4;H2BC18;H2BC9;H2BC15;H2BC14	Histone H2B type 1-K;Histone H2B type F-S;Histone H2B type 1-D;Histone H2B type 1-C/E/F/G/I;Histone H2B type 2-F;Histone H2B type 1-H;Histone H2B type 1-N;Histone H2B type 1-M	H2B1K_HUMAN;H2BFS_HUMAN;H2B1D_HUMAN;H2B1C_HUMAN;H2B2F_HUMAN;H2B1H_HUMAN;H2B1N_HUMAN;H2B1M_HUMAN	0	13890.13;13944.19;13936.16;13906.13;13920.16;13892.11;13922.13;13989.27	0
O60825	PFKFB2	6-phosphofructo-2-kinase/fructose-2,6-bisphosphatase 2	F262_HUMAN	0	58476.79	13	73882.4	71271.4	62396.2	46722.8	33586.5	11774.4	7113.85	4860.17	196115	98732.8	135510	122559	73580.3	53693.6	42278.7	22072.1	120996	85890.9	83847.8	87486	52164.8	31896.7	20577.7	12551.9	71711.6	73899.6	56199.1	63622.8	36995.3	27778.8	8865.19	9830.66
O60826	CCDC22	Coiled-coil domain-containing protein 22	CCD22_HUMAN	0	70755.58	15	50866.2	46106.9	33416.2	17996	10533.9	8482.54	4957.97	2318.72	90110	62374.9	64112	44551	27619.6	18281.5	17801.3	6436.72	77250.4	56176.8	46113.2	35410.2	21170.6	20761.3	8972.76	5904.47	45841.7	49121.8	21275.8	24282	14606.1	17775.5	5769.55	2896.06
O60828	PQBP1	Polyglutamine-binding protein 1	PQBP1_HUMAN	0	30472.25	9	384843	404144	385162	400600	472908	368522	376649	256997	1.0509e+06	574484	905208	925752	812169	861760	918721	829683	664759	478074	601894	601074	565669	682830	667838	530784	507023	409894	459186	384841	514156	477364	406984	469730
O60832	DKC1	H/ACA ribonucleoprotein complex subunit DKC1	DKC1_HUMAN	0	57674.09	28	527712	496804	460117	457263	451628	378339	307613	132499	1.66519e+06	870474	1317640	1.09521e+06	978460	1.07257e+06	1.0566e+06	571839	980833	734926	825592	812012	751451	780286	730820	383764	597114	605833	589748	575458	562189	537571	415767	257984
O60841	EIF5B	Eukaryotic translation initiation factor 5B	IF2P_HUMAN	0	138826.85	55	555979	559167	542231	429359	376514	333815	219307	156501	1.65756e+06	957877	1.28359e+06	1.02174e+06	851716	911119	859044	571821	1103225	801887	888182	853438	622743	652372	560235	367737	694137	697730	600883	541922	466889	464045	275266	225784
O60869	EDF1	Endothelial differentiation-related factor 1	EDF1_HUMAN	0	16368.68	13	1.38075e+06	1318429	1329163	1.23122e+06	1.37286e+06	1.38497e+06	1.37833e+06	1068307	3.92232e+06	2.00491e+06	3252909	2768584	2.71862e+06	3.67032e+06	4006077	3.81823e+06	2322221	1.69935e+06	1.89476e+06	2200406	2084552	2.61814e+06	2979410	2.39589e+06	1.38974e+06	1.43061e+06	1.48227e+06	1.52152e+06	1.52121e+06	1.44385e+06	1.70731e+06	1.59532e+06
O60870	KIN	DNA/RNA-binding protein KIN17	KIN17_HUMAN	0	45373.71	8	106109	89598.2	87251.3	52453.8	38938.2	25673.1	13267.1	6352.98	232206	140711	162503	122703	92358.7	80839.6	76433.5	23526.5	151967	129105	124742	113024	76245.8	64656.9	41424.8	14301.9	114567	110192	99853.9	68009.5	37818.4	38346.5	14087.6	9434.3
O60879	DIAPH2	Protein diaphanous homolog 2	DIAP2_HUMAN	0.000368596	125569.13	3	51478.5	38401.2	24446	9574.35					133843	56008.6	78883.2	53081.2	26820.3	28228	24363.2		81009.3	57152.6	59173.7	43131	26515.9		12992.4		47835.2	57846	28658.6	22340.7	14737.3	18140.5
O60884	DNAJA2	DnaJ homolog subfamily A member 2	DNJA2_HUMAN	0	45745.6	15	523611	568620	495302	445329	382490	150524	123798	87984.2	1.71001e+06	940673	1.32754e+06	1.11341e+06	917421	722561	633996	395680	1.07139e+06	823129	847972	853131	663315	516068	412719	212200	668945	713337	562671	590161	460207	354499	170878	152585
O60885	BRD4	Bromodomain-containing protein 4	BRD4_HUMAN	0	152218.76	26	98878.8	114306	96963.1	85663.5	96112	91995.1	87464.9	65758.8	320938	157789	243936	185500	194722	243682	247730	240876	175593	145603	146229	160182	141676	168624	190061	140641	113713	116970	115873	106534	111186	111600	102778	112042
O60888	CUTA	Protein CutA	CUTA_HUMAN	0	19116.32	1	115536	137815	103405	68186.2	83122.3	29641.7	26891.4	1599.73	233086	112483	159217	161052	145768	140282	144377	41283.2	148299	131728	119719	151643	119207	136526	104189	24622.9	85413.6	133395	72962.5	96589.4	64901.5	108178	36725.9	30734.7
O60911	CTSV	Cathepsin L2	CATL2_HUMAN	0	37329.35	2	65922.1	57182.5	6210.9	6879.54	20852.3	22812.2	21162.2	22083.6	125028	55357.8	52380.7	73707.7	32182	38452.5	50527.3	81801.4	169947	66420.9	36271	79725.3	37245.3	38071.3	18140.2	32262.5	34871.4	54606.1	12866.7	26742.7	42.3569	17899.8	26212.9	43828.3
O60921	HUS1	Checkpoint protein HUS1	HUS1_HUMAN	0.000910913	31690.85	1	42729.1	111347	12670.4	7995.82	2999.95				122767	70739.3		62449	37628.1				193874		65708.5	36441.9					18595.6	103188	10620.3			2307.82
O60925	PFDN1	Prefoldin subunit 1	PFD1_HUMAN	0	14210.47	7	127475	136955	130786	104699	113479	98583	115481	74030.6	479218	230508	303873	295160	272690	316690	341161	369527	252044	193583	203381	215994	196784	228795	219502	198705	165859	180642	149870	164616	173899	169296	158354	170489
O60927	PPP1R11	E3 ubiquitin-protein ligase PPP1R11	PP1RB_HUMAN	0	13952.5	5	16653.4	15432.2	16664.2	15995	18777.8	23547	21792	15826.3	20779.7	20974.9	36348.7	18860.4	24091.7	28194.1	31403.3	27407	20488.5	19004.7	20185.2	17613.8	17869	23823.8	33368.1	15763.4	17997.1	18192	14377.3	16547.2	20448.2	19729.5	19100.2	18613.1
O60934	NBN	Nibrin	NBN_HUMAN	0	84959.03	25	97008.4	93416.1	84527.3	71161.8	71505.9	68875.2	63669.1	54433.7	248368	153932	187306	145412	146103	164081	159398	133676	159168	125080	132663	127555	110597	117095	114921	107381	104693	117291	94217.9	85858.4	84212.8	87921	72052.4	78291.4
O60942	RNGTT	mRNA-capping enzyme	MCE1_HUMAN	0	68556.73	6	24814.2	24574.9	16508.2	11041.7	7445.48	6179.32	2885.68	2098.46	79054.9	39166.2	52001.6	27565.9	20542.4	19896.4	22826.9	13086.8	41984.1	33595.1	27582.8	19054.4	13583.7	11316.6	6740.59	6069.61	28524.4	30178.4	22004	11930.4	7390.73	9471.25	5138.6	3906.58
O75027	ABCB7	Iron-sulfur clusters transporter ABCB7, mitochondrial	ABCB7_HUMAN	0	82641.3	8	29719	28372.4	19395	10480.3	9035.58	3058.67	893.515	275.217	91622.1	42308	64937.9	40181.6	21787.5	20725	15252.5	3440.97	76800.3	38819.8	32265.8	29685.3	24751.2	17527.7	9708.82	560.068	28594.8	39138.2	19050.8	24012.2	8360.03	13806.5	1366.82	1606.4
O75051	PLXNA2	Plexin-A2	PLXA2_HUMAN	0.0016269	211104.08	1	22848.7	36347	24181.5	17313.7	12929.6	9317.96		19468.4	128868	109258	285892	133712	39396.7	27776.9	27316.2	7825.78	172973	48667.8	43931.7	82533.6	33909.7	6625.6		13478.7	27143.9	47425.1	9236.01	47548.5	20280.7	4396.69	7748.83	4049.95
O75054	IGSF3	Immunoglobulin superfamily member 3	IGSF3_HUMAN	0	135196.05	8	42586.7	36816.1	43290.3	37169.9	29890.5	23302.3	16162.7	11374.1	138915	79513.8	99929.7	80083.3	72221.6	75889.5	75747.6	44343.3	77440.6	57506.2	65304.7	66460.8	56042.5	51891.6	51036	28872.5	48980.2	52263.1	42211.6	42322.4	38984.8	41543.2	20592.7	28791.7
O75083	WDR1	WD repeat-containing protein 1	WDR1_HUMAN	0	66193.52	30	2.0261e+06	2.07163e+06	1.89878e+06	1452824	865990	409051	228094	133586	5691986	3.15994e+06	4659930	3.59173e+06	2143655	1.50159e+06	1.28858e+06	698136	3.52594e+06	2.66607e+06	3.1e+06	2876655	1.56808e+06	999848	699257	450284	2257819	2.28309e+06	2092653	1.95766e+06	1.00312e+06	758176	348872	274663
O75084	FZD7	Frizzled-7	FZD7_HUMAN	0.000551268	63620.12	2	47152.6	47868	44858.5	58606.8	55132.6	60704.6	43417.8	42233.7	164267	64426.3	96458.9	91336.3	62885.7	86102.8	101845	102443	88242.7	58259.9	66041.1	61555.1	65827.9	67370.6	77506.7	63865.1	61525.3	61092.4	56411.6	59610.4	61410.7	62863.8	50734.5	50843.3
O75110	ATP9A	Probable phospholipid-transporting ATPase IIA	ATP9A_HUMAN	0	118582.52	2	18388.8	12269.9	14309.3	19633.9	15621.9	8142.46	5672.29	10290.7	71785.8	33263.7	61773.8	37683.3	24556	22750.4	26380.9	15655.4	31396.3	25428	16315.3	29410.4	18751	20484.9	22344.1	10160.3	16664.1	23123.3	20242	13682.9	13391.9	18373.7	6040.51	10337
O75113	N4BP1	NEDD4-binding protein 1	N4BP1_HUMAN	0	100378.76	10	27335.9	28592.5	22565.1	21453.3	24562.8	16958	11003.2	8849.29	81615.4	37088	81830.6	42512.2	42423.5	36785.5	32440.1	20795	47616.7	29519.8	37212.6	43019.7	31786	23622.6	19576.6	19283.1	29386.2	37086.6	27296.8	27174	23721	20983	15898.1	12065.1
O75116	ROCK2	Rho-associated protein kinase 2	ROCK2_HUMAN	0	160899.82	56	673176	670870	602435	446698	328740	258784	152491	108535	1.81192e+06	1.03391e+06	1.44444e+06	984248	743307	678232	621835	386305	1161682	896443	908447	796695	540812	495226	404231	244664	696756	741507	692139	540623	407007	358904	216334	169597
O75122	CLASP2	CLIP-associating protein 2	CLAP2_HUMAN	0	141063.65	2	25670	14227.9	27381.3	24280.7	18637.5	6998.12	3629.04		57285.1	38256.6	56732.3	29187.2	36160.1	25684.2	21573.5	7740.21	40451.4	32925.9	37835.1	38209.7	24646.6	22138.6	14725.7	3832.78	28704.6	26672.3	25110.7	29511.1	15337.2	16042.2	4012.82	4397.31
O75127	PTCD1	Pentatricopeptide repeat-containing protein 1, mitochondrial	PTCD1_HUMAN	0	78855.73	7	35904.2	13702	19327.3	15276.6	9821.5	9338.33	4726.57		114836	53463.2	66571.9	44254.1	26855.2	22917.9	14832	14990.5	77448.7	43997.4	39517.6	29606.5	19203.9	14295.4	11194	7108.48	43595	42063.9	28018.3	19291.9	13794.8	15493.1	4741.39	5982.24
O75128	COBL	Protein cordon-bleu	COBL_HUMAN	0	135616.78	9	7006.74	7726.63	6096.2	5793.32	6329.09	6634.17	5355	4522.16	13430.2	10056.4	13197.3	9598.01	11702.3	11608.2	12091	12279.8	10287.3	8826.34	9749.07	10333.6	9065.87	9983.31	10241.8	8658.48	7194.69	7800.71	7974.37	7452.48	6958.38	6973.51	6445.74	5983.96
O75131	CPNE3	Copine-3	CPNE3_HUMAN	0	60130.63	20	572712	574276	529559	384399	171630	89925.7	46845.3	32755	1302696	759722	1.10263e+06	859095	394216	317005	291092	134895	883381	665581	754223	666246	290246	232143	165232	84243.1	599202	597155	523569	496026	208682	193696	71569.2	68351.7
O75143	ATG13	Autophagy-related protein 13	ATG13_HUMAN	0	56571.8	5	15876.5	17469.1	18940.6	11555.9	14120.1	15877.7	15930.7	11569.2	39241.1	19647.9	29432.3	23557.3	27012.2	33473.2	36509	25027.3	31467	22791.2	26114.9	23876.5	24442.1	27302.4	28325.6	15600	15406.7	18761.3	19047.8	16394.5	17273.3	17940.4	11512.8	12725.6
O75146	HIP1R	Huntingtin-interacting protein 1-related protein	HIP1R_HUMAN	0	119388.31	16	20524.9	21021.6	17439	15535.1	10531.8	9521.65	6029.86	4872.04	67915	36256.1	44050.2	33574.7	25168	24104.9	19862.1	13136.7	40310.7	33361.3	30351.2	31516.3	17064.6	16605.9	10690.1	9829.75	26380	25873.4	24455.9	20223.2	13234.1	12257.2	6470.03	6436.11
O75150	RNF40	E3 ubiquitin-protein ligase BRE1B	BRE1B_HUMAN	0	113678.45	26	98050.6	90747.5	65545.9	45929.5	37746.9	31361.8	18155.6	15270	232787	139160	153097	122353	100839	87079	90761.9	52482.4	170177	118864	113286	84164.9	65821.6	61772.4	56569.2	32287.2	111012	100741	76794.7	60247.6	46888.3	49322.1	25389.6	21560
O75151	PHF2	Lysine-specific demethylase PHF2	PHF2_HUMAN	0	120774.99	2	3858.25	20525		18539.8	17928.5	9243.9	7786.21	6619.66	44956.3	36157.9	13333.9	11541.6	14020.5	17345.9	22328.4	20591.4	10906.7	12899.4	12157.5	19383.5	18511	18137.6	20294	1868.42			3535.91	7483.77	12291.4	14055.6	9511.36	15160.1
O75152	ZC3H11A	Zinc finger CCCH domain-containing protein 11A	ZC11A_HUMAN	0	89131.1	19	180167	176140	168360	145884	139002	152752	124824	99725.7	477428	263308	378114	274780	286497	304541	295603	244139	318468	224411	242365	243721	213490	235189	241393	187823	208913	207180	191110	183014	175907	158800	130054	134922
O75153	CLUH	Clustered mitochondria protein homolog	CLU_HUMAN	0	146669.81	55	686709	698359	556866	337493	241645	154302	96593.7	65138.5	1.91232e+06	1.06701e+06	1.32642e+06	862039	619932	547320	490165	267964	1.20085e+06	883768	876871	650243	445754	378971	276133	168142	773650	791017	613550	440398	289182	286825	136551	111274
O75157	TSC22D2	TSC22 domain family protein 2	T22D2_HUMAN	0	79228.22	5	44664.3	50201.9	49277.1	46779.2	54337.4	56657	57791.5	37209.5	156696	81366.6	114529	103805	96169.5	121718	128540	144277	93625.8	65626	82142.9	87318.9	82834.2	97562.9	107742	89512.9	55203.4	62197.6	56334.7	63245.6	59832.4	57151.5	64055.5	60720.1
O75164	KDM4A	Lysine-specific demethylase 4A	KDM4A_HUMAN	0	120662.24	5	20779.4	20856.3	18210.8	8719.36	6716.03	2815.06	2151.03	3359.39	37023.4	25587.9	37035.8	28477	18744.4	16269.2	14298.6	3527.32	33969.4	23941.8	30987.4	20578	13419.4	11475.8	6014.39	1930.02	21276.2	20666.5	19023.8	12995.7	7911.79	8330.28	7335.99	2877.27
O75165	DNAJC13	DnaJ homolog subfamily C member 13	DJC13_HUMAN	0	254414.88	12	42663.6	36391.8	27989.1	19716.2	15156.6	16398.7	13356.7	6360.84	130394	62784.8	94081.5	65784.2	38678	46266.5	55156.8	13820.4	84764	52172.3	50191.8	45970.1	36887.8	33250.1	25499.1	5869.73	38847.6	48686.9	26183.8	28051.5	19343.1	22242.8	12003.3	3541.73
O75167	PHACTR2	Phosphatase and actin regulator 2	PHAR2_HUMAN	0	69699.62	10	27120	24814.1	20751.1	20912.8	21327	25190	24402.8	19696.4	64791.5	42794.8	51494.5	47736.9	42892.3	61651.7	60118.5	59381.6	42765.6	35945.4	38842	41546.4	40334.1	45885.4	49354.3	37113.1	25781.9	29995.8	29409.2	31002.2	28608.5	25360.2	25627.3	25311.6
O75170	PPP6R2	Serine/threonine-protein phosphatase 6 regulatory subunit 2	PP6R2_HUMAN	0	104941.75	7	295313	270797	248027	254861	219549	225114	199357	98660.1	1.00273e+06	470494	769936	575944	504690	597705	702474	582465	591087	501906	459353	503748	415224	526977	396724	355936	354226	423806	374250	350052	321114	247170	217389	194249
O75175	CNOT3	CCR4-NOT transcription complex subunit 3	CNOT3_HUMAN	0	81872	11	173464	166304	149340	127548	125312	70000.1	74977.9	41870.3	489336	263347	371130	312088	255245	308392	297978	187005	285385	212168	225053	276480	236562	239682	218542	106114	187769	178382	165162	183800	141434	150950	78302.2	85200.4
O75177	SS18L1	Calcium-responsive transactivator	CREST_HUMAN	0	42990.38	1	1354	2299.07		3370.8	3434.27	1924.17	4053.49			12382	7695.7	13630.9	9359.38	10368.7	12314.4	14211.6		16537.1	8311.62	8191.39	7539.17	13568.2	8772.24	6934.09		5511.83	6919.15	6644.79	8174.07	8549.29	4304.61	6252.97
O75179	ANKRD17	Ankyrin repeat domain-containing protein 17	ANR17_HUMAN	0	274257.91	21	37024.5	36715.5	34491.9	29167.3	30334.1	27818.4	22159.4	18135.6	90252.4	55391.1	80965	65631.1	57367.7	64336.2	62130.3	60320.6	65733.3	51309.1	55965.5	60481.1	45643.6	53192.8	53608.3	36264.1	43018.3	46491.7	46152.9	39066.8	38241.5	34103.3	28268.7	27008.3
O75182	SIN3B	Paired amphipathic helix protein Sin3b	SIN3B_HUMAN	0	133066.47	2	10089.9	4004.9	6627.4		6210.39	9880.07	6657.73	4363.23	21974	23785	18569.4	15687.6	16859	14762.3	11360.3	16568.2	34323	20057.2	14157.2	14765.1	14096.4	9764.59	11707.4	11942.1		13459.4	9357.06	7164.05		10144.7	8638.86	5505.02
O75190	DNAJB6	DnaJ homolog subfamily B member 6	DNJB6_HUMAN	0	36086.99	5	47330.3	45117.3	45796.7	38589.5	40410.9	24392	18902.8	11798	206254	83796.5	155983	118308	99843.4	101077	102011	45568.6	98482.3	68149.2	79729.6	75346.3	67696.5	65199.5	56739.4	25800.6	46124.8	66316.8	45192.5	50515.3	44674.2	47911.1	22215.5	25005.7
O75191	XYLB	Xylulose kinase	XYLB_HUMAN	0	58382.17	11	171151	191479	150297	63645.6	40435.3	28573.5	9971.42	6794.63	352294	251454	271650	140447	96196.8	96510	85823.8	24242.7	212702	236915	217165	91520.9	80127.9	57452.4	65329.8	22278.7	186790	192951	155096	79060.4	47340.3	54524.8	19331.6	18086.7
O75208	COQ9	Ubiquinone biosynthesis protein COQ9, mitochondrial	COQ9_HUMAN	0	35508.99	7	66218.5	73400.1	61275.4	43251.9	36471.9	32755	22183.5	14253.1	231842	119765	170774	110343	77915.9	85234.1	66352.7	38991.9	109935	109447	96459.5	91435.8	75321	61661.5	49321.3	26957.7	83840.2	90765	69963.1	63446	43937.2	38636.4	14263.5	20644
O75223	GGCT	Gamma-glutamylcyclotransferase	GGCT_HUMAN	0	21007.72	8	408246	423944	400433	369896	462560	367929	133844	71634.9	1.20749e+06	587349	864890	841718	883158	864238	474446	266051	691516	524430	555420	679544	628517	614694	301105	151853	457728	431973	458790	490773	501029	408908	138409	118708
O75251	NDUFS7	NADH dehydrogenase [ubiquinone] iron-sulfur protein 7, mitochondrial	NDUS7_HUMAN	0	23563.5	4	48548.1	44214.6	49460.8	48736.9	42443.8	29609.2	16801.7	9364.58	148155	90436.1	136740	123649	109300	96461.7	90485.1	55105.6	114124	83038.9	110246	89150.4	69683.4	72020.2	54891.9	36456.5	69399.9	76643.8	65515.3	69394.5	51879.2	57646.6	25730.6	20107
O75306	NDUFS2	NADH dehydrogenase [ubiquinone] iron-sulfur protein 2, mitochondrial	NDUS2_HUMAN	0	52545.64	12	135128	129101	106928	92800.5	88585.1	22645.3	15836.9	4653.54	408355	218421	308716	261085	190138	210540	190063	76379.8	274220	182024	161635	220490	163803	136393	97353.6	28172.5	135946	174459	97173.9	152174	94774.6	105261	23845.3	34918.4
O75312	ZPR1	Zinc finger protein ZPR1	ZPR1_HUMAN	0	50925.27	21	228675	223571	208691	175759	177446	152761	102768	97982.4	608504	336410	511381	416696	371381	395179	440861	312156	397827	286360	318930	360520	305064	307016	282968	187711	237244	238758	206188	233702	201483	198884	134059	140425
O75319	DUSP11	RNA/RNP complex-1-interacting phosphatase	DUS11_HUMAN	0	38938.84	2	30297.8	14065.9	11695.1	24185.4	5831.44		1590.74	167.124	69290.7	30290.8	78856	41858.8	16580.7	13404.5	16565	1393.99	85048.3	45153.5	36306.8	45882.4	19528.8	21017.9	15097.5		31288.3	30315.3	17464.1	36183.3	6534.22	11238.9	2483.22	3083.15
O75323	NIPSNAP2	Protein NipSnap homolog 2	NIPS2_HUMAN	0	33742.64	6	176278	158208	119108	105574	81574.9	32511.8	19762.5	6540.2	522494	277276	290441	205426	129942	111856	134354	67741.1	301864	229667	211605	161503	137936	105205	67827	48734	230385	201245	160403	105643	78359.5	79840.2	33691.5	25318.3
O75330	HMMR	Hyaluronan mediated motility receptor	HMMR_HUMAN	0	84100.43	15	24999.9	23016.9	20909.6	17453.1	17843.8	10121.7	10122.4	6140.28	49977.5	29823.3	36871.2	33186.7	35053.1	33390.4	33035.7	23579.1	30596.9	29980.8	30777.2	31167.9	26994.6	32072.7	25614.7	15842	27490.7	27875.1	22247.1	24684.9	23005.8	18605.6	13083.4	12512.2
O75340	PDCD6	Programmed cell death protein 6	PDCD6_HUMAN	0	21868.48	8	96837.5	108497	85549.8	49937.3	22229.3	15934.5		5092.72	375107	203168	285113	244023	88793.7	85006.1	65448.2	13396.3	215561	167057	142453	140973	80177.8	62033.8	30962.5	7629.41	98109.7	146663	61356.9	82211.1	31247.6	42277.8	5330.19	13240.8
O75347	TBCA	Tubulin-specific chaperone A	TBCA_HUMAN	0	12854.82	11	1.06484e+06	1.12584e+06	1.00711e+06	1.01314e+06	1.19931e+06	1.21948e+06	1.31591e+06	958609	3.31681e+06	1.78224e+06	2709033	2.35808e+06	2530585	3.21427e+06	3.85467e+06	3.61651e+06	1.99316e+06	1499767	1.75553e+06	2186317	2.00258e+06	2386532	2.73044e+06	2191433	1267902	1.32362e+06	1.34115e+06	1.41711e+06	1547899	1542807	1704096	1.66682e+06
O75348	ATP6V1G1	V-type proton ATPase subunit G 1	VATG1_HUMAN	0	13757.51	4	491685	478290	463417	381589	286914	314749	215044	179197	1.60716e+06	774040	1.1774e+06	872011	642521	651955	584428	519054	900409	611745	715948	874235	604596	539758	490601	409665	517056	545472	621494	524346	387400	279169	283617	216922
O75351	VPS4B	Vacuolar protein sorting-associated protein 4B	VPS4B_HUMAN	0	49302.07	13	81499.4	80355.4	49927.1	32725.8	23013.5	17796.7	10480.7	18828.1	178603	114861	120337	80703	54136.2	55662.7	55192.2	36743.3	146315	112145	75366.5	61766.6	48332.1	42988.8	35548.4	23311.5	91799.6	100457	56784.8	43893.5	28831.6	33984.9	17285.5	18974.7
O75352	MPDU1	Mannose-P-dolichol utilization defect 1 protein	MPU1_HUMAN	0	26637.83	4	48224.7	30298.4	31719.3	21955	21140.5	16454.8	5182.82	6567.95	165134	92462.3	107624	61031.7	60064.1	71455.6	70145.5	16164.9	99629.6	67560.9	70020	62211.3	49538.6	47292.3	35650.1	15675.3	47839.5	57199.7	36715.6	39075.5	21372.2	32843.2	14449.6	11567.4
O75362	ZNF217	Zinc finger protein 217	ZN217_HUMAN	0	115272	11	27630.7	27623.6	25963.6	22374.2	20101.3	21938.2	15014	11804.1	63854.1	38419.3	54791.8	47774	34082.5	43214.9	40734.1	31603.7	43379.4	38584.8	37143.7	38866.7	35804.3	31224	32053.2	20687.1	29367.2	29046.9	27960.1	24568.7	24164.9	21280.4	16467.1	14863.3
O75367	MACROH2A1	Core histone macro-H2A.1	H2AY_HUMAN	0	39183.5	14	780397	755408	705590	587408	599984	317142	304514	132048	2.09941e+06	1.05463e+06	1.71945e+06	1409348	1.17522e+06	1237931	1.23239e+06	604028	1.40099e+06	977609	979406	1.18976e+06	992711	982813	802150	371841	837985	903158	699127	804729	744497	725056	346851	296989
O75368	SH3BGRL	Adapter SH3BGRL	SH3L1_HUMAN	0	12774.25	7	71259.6	74092.2	73693.7	66884	76186.7	72258.1	54317.2	41954.6	185836	113770	157004	154266	148826	169008	179492	147000	130658	94670.7	107009	122971	102083	112889	119371	74421.9	76136.2	83421.9	76824.8	78639.5	70295.6	79656.8	67323.5	71655.5
O75369	FLNB	Filamin-B	FLNB_HUMAN	0	278164.03	133	1.61198e+06	1.66722e+06	1.60907e+06	1.3877e+06	1.29822e+06	674344	572301	331827	4.4567e+06	2.62301e+06	3.74866e+06	3205499	2867117	2.51742e+06	2.36048e+06	1.45061e+06	2.90943e+06	2.21211e+06	2.5406e+06	2.82365e+06	2125020	1909234	1.55473e+06	860224	1941979	1.88445e+06	1724824	1843992	1.52009e+06	1.26007e+06	709778	665834
O75376	NCOR1	Nuclear receptor corepressor 1	NCOR1_HUMAN	0	270209.8	32	36228.1	37566.2	38400.9	34162.8	37019.9	35883.9	32506.6	27943.5	88286.6	56494.4	82241	68629.9	72895.9	79731.5	90861.1	73675	62375.8	49981	57929.7	62309.7	51077.6	61370.2	65167.5	55294.6	41893.4	43768.7	40191.7	40959.2	42162.2	42556.3	38452.5	40017.6
O75380	NDUFS6	NADH dehydrogenase [ubiquinone] iron-sulfur protein 6, mitochondrial	NDUS6_HUMAN	0	13711.61	3	12867.5	10051.9	20170.1	35059.1	41619.4	34760.5	51711.7	29869.2	69750.5	30150	63102.9	75762.8	88432.7	115776	123393	125749	34994.5	19588.6	42903.8	82597.5	67552.8	80728.9	93443.2	80060.6	19154.1	19695.3	23659.4	39420.9	47256.4	43316.8	53938.9	58345.2
O75381	PEX14	Peroxisomal membrane protein PEX14	PEX14_HUMAN	0	41236.61	7	51700.1	41851.9	36951.3	26769.6	26510.5	16147.2	10764.7	9428.03	116108	68474.8	92700.4	66916.9	49607.1	40994	50438.4	32995.3	86208.4	60756.6	53853.4	44281.4	34396.3	31094.7	23654	22736.4	59984.9	60841.9	43068.4	30814	23160.9	29564.6	17941.2	16844.6
O75390	CS	Citrate synthase, mitochondrial	CISY_HUMAN	0	51712.43	16	2.42703e+06	2.37361e+06	1.94789e+06	1.19523e+06	534009	250279	149044	125218	5.78435e+06	3437879	4810628	2848332	1.48524e+06	1267094	1.21725e+06	718682	3.78677e+06	2.8553e+06	2.99675e+06	2.21411e+06	1.02639e+06	886855	706309	398063	2.55159e+06	2.5364e+06	2.06769e+06	1.57527e+06	725700	764700	259110	259825
O75391	SPAG7	Sperm-associated antigen 7	SPAG7_HUMAN	0	26034.43	12	125976	153894	150699	142875	165597	153176	168302	117196	377306	226927	340363	298841	328866	387905	410749	407858	209636	192461	214697	242394	232035	270807	281503	244151	176722	159180	161448	178458	197743	172519	187071	192772
O75394	MRPL33	Large ribosomal subunit protein bL33m	RM33_HUMAN	0	7619.17	2	82403.8	39624.4	27788	17231.4	15350.2	4583.93	3680.85	1951.99	129814	66638.4	47219.6	64603.3	46855.3	56035.3	53040.5	12157.6	129996	56887.5	34137.4	48408.2	28546.4	30707.4	19238.7	3963.6	59384.1	53351.8	14527.3	22692.3	15878.3	24531.9	3791.57	6505.03
O75396	SEC22B	Vesicle-trafficking protein SEC22b	SC22B_HUMAN	0	24740.58	12	233006	207774	186920	152396	149147	133303	80751.3	40936.4	806730	422151	602244	473349	352322	389526	378822	155376	571737	358122	350262	385341	267750	260847	198336	115110	279698	300261	216205	225933	166527	203443	99671	56786
O75400	PRPF40A	Pre-mRNA-processing factor 40 homolog A	PR40A_HUMAN	0	108804.96	25	293100	258586	257432	228329	187585	140835	94103.1	61651.1	928197	443927	654617	522675	423080	446751	431629	293108	590338	447745	453883	448122	338162	339846	277817	176097	357100	376126	300941	279739	246134	246368	134972	122843
O75410	TACC1	Transforming acidic coiled-coil-containing protein 1	TACC1_HUMAN	0	87794.32	18	208769	215990	218415	209192	260772	247735	239434	191573	680154	374057	560509	463625	479635	549285	611736	598266	379435	297445	368802	408467	368094	421290	474123	411609	246128	262567	247056	252288	270658	289983	286394	296798
O75414	NME6	Nucleoside diphosphate kinase 6	NDK6_HUMAN	0	21142.22	4	42545.2	38985.1	36677.6	32881.7	34611.9	27549	15336.3	2244.42	140388	67888.9	101173	80413.9	67854.7	78384	56808.9	15217.7	73568.1	53500.1	58355	69393	46835.8	57823.2	32958.1	8815.5	52665.9	52922.7	39858	40122.8	35867.2	29814.9	17962.2	5272.08
O75431	MTX2	Metaxin-2	MTX2_HUMAN	0	29763.18	3	59317.1	40361.4	48212.2	79029.5	45082.3	44752.1	19229.1	18559.3	144424	102856	138185	116780	94294.1	112951	66711.8	60610.6	107578	108449	68393	68896.4	75033.4	84094.9	74487.8	53510.7	79235	89500.4	114062	71049.5	62867.6	55412.6	33107.8	34844.8
O75436	VPS26A	Vacuolar protein sorting-associated protein 26A	VP26A_HUMAN	0	38169.91	15	1.02704e+06	1.08586e+06	943817	759350	864854	235892	128831	113054	2.41672e+06	1.41763e+06	2.04144e+06	1.85439e+06	1.59107e+06	1.1249e+06	868245	423114	1.59103e+06	1168571	1206223	1.37595e+06	1116452	694635	460674	186240	898041	1.02909e+06	822674	991385	854479	560880	188855	212298
O75439	PMPCB	Mitochondrial-processing peptidase subunit beta	MPPB_HUMAN	0	54366.14	19	770971	644573	419001	248790	161355	140878	63067.1	53318	2.01055e+06	1.02865e+06	1.09161e+06	692502	440478	394788	371872	190090	1.26534e+06	838160	665982	493103	328129	299468	230030	143200	787800	726789	472927	339401	228479	242025	98507.9	84479.1
O75446	SAP30	Histone deacetylase complex subunit SAP30	SAP30_HUMAN	0	23306.23	1	17689.6	14562.4							51397.7	16748.7	45315.1	33856.4	13560.1	24293	29301.7		39316.1	24742.9	6605.04	21185	17572.6	11621.4	10596.6			29702.8		14547.2		7336.8
O75448	MED24	Mediator of RNA polymerase II transcription subunit 24	MED24_HUMAN	0	110305.27	4	4461.2	7806.92	2942.1						23012.8	9906.94	13426.9	9579.74		6723.83	3358.02		15833.2	11809.9	3207.27		3750.77	3804.51		927.256	642.167	13258.5		4540.48
O75449	KATNA1	Katanin p60 ATPase-containing subunit A1	KTNA1_HUMAN	0	55964.84	2	14647.6	15605.3	14546.6	9194.44	10325.4	7623.43	2475.9	2901.04	21757.8	13458.7	19951.2	10134.2	10258.9	7387.39	6427.3	4725.77	11880.7	33433.8	17095.2	10037.8	10359.6	7951.67	4806.03	6022.93	24328.2	17591.3	14726.7	12685.1	5058.35	10547.3	3087.84	2542.09
O75475	PSIP1	PC4 and SFRS1-interacting protein	PSIP1_HUMAN	0	60103.24	21	128704	132289	129528	118258	116470	119133	87603.4	61474.2	377571	232217	291613	249551	240712	262330	284469	221820	255520	194785	212899	214677	180215	204722	207256	148513	166837	165254	158880	144797	132810	135265	109003	100096
O75477	ERLIN1	Erlin-1	ERLN1_HUMAN	0	39171.11	5	74115.1	50808.6	58298.7	44084	32675.1	26842.9	16501.8	10371.1	221894	126415	159198	127066	74324.2	96377.9	78250.1	42316.3	165712	107862	111711	88140.8	71015.5	51595.7	46565.7	35416.8	103639	109898	78504.8	49604.9	47249.1	56316.6	27207.1	24616.3
O75489	NDUFS3	NADH dehydrogenase [ubiquinone] iron-sulfur protein 3, mitochondrial	NDUS3_HUMAN	0	30241.53	12	123785	107061	125246	123508	106515	45481.2	29485.2	20025.2	397372	239823	309409	317639	250217	228783	187812	72575.1	270091	186986	220252	238854	177483	158801	110129	50132.5	150200	166895	142226	151382	101637	112660	36668.9	37561.7
O75494	SRSF10	Serine/arginine-rich splicing factor 10	SRS10_HUMAN	0	31300.54	7	202409	162484	160371	127054	103527	84180.8	47502.9	45066.5	596906	333273	486176	352493	265394	291384	271575	235405	443804	291037	282179	296165	215170	192107	176847	105843	196464	249828	166336	175342	132139	166176	77220.3	75534.3
O75496	GMNN	Geminin	GEMI_HUMAN	0	23565.14	7	48916.2	51106.7	47814	51024.7	63418.6	63343	61547.9	50820.5	149180	88477.3	149572	107994	110293	140634	149339	160630	89744.2	69816.4	71807.6	78530	69029.2	87124.4	115941	87582.1	42025.5	54198.9	62472.1	57196.7	71482	77937.4	73591.4	84315.6
O75521	ECI2	Enoyl-CoA delta isomerase 2	ECI2_HUMAN	0	43585.14	14	196541	188340	131287	62247.7	44700.3	14186.4	10585.3	6248.67	484250	282554	356042	205293	150768	118661	103306	37227.8	388257	242973	218858	151331	98412.9	86497.6	58091.8	21780.1	209149	210694	112920	102448	51638.2	69566.8	16558.8	18063
O75530	EED	Polycomb protein EED	EED_HUMAN	0	50197.69	12	92373.3	84357	72507.4	53592.7	36812.2	21689.5	13497.3	9874.37	225969	126593	175346	150177	87785.2	87156	77095	36900.6	161184	110033	109634	94379.8	62810.2	59142	48892.6	16972.6	79893.5	102606	71952	69727.8	39591.4	44434.1	17016.7	12625.6
O75531	BANF1	Barrier-to-autointegration factor	BAF_HUMAN	0.000185736	10058.57	4	41765.7	37939.6	25921.7	36410.8	35789.6	17407.4	12537.9	2878.93	132731	60690.3	98883.8	78454.8	75038.6	109351	98837.5	58065.9	61733.4	64952.2	46753.1	62425.1	49422.7	52642.8	65922.9	19157.8	35769.8	52631.2	29785.6	54248	44559.4	62907.2	29102.2	27650
O75533	SF3B1	Splicing factor 3B subunit 1	SF3B1_HUMAN	0	145830.36	65	511074	503095	475792	399930	290480	234136	182134	113715	1630533	881071	1.24974e+06	987352	731926	730579	691685	455470	1.00199e+06	790047	839438	811240	550392	531832	461306	307440	605670	635321	569379	527168	398415	383584	222849	210599
O75534	CSDE1	Cold shock domain-containing protein E1	CSDE1_HUMAN	0	88884.66	43	395707	382686	297299	199772	148309	98820.9	65143.3	40541.8	1.05116e+06	579245	789115	515995	357534	360014	326069	180164	671913	488227	483795	399537	268236	234638	189108	113747	416904	449762	337968	261712	190023	188566	86165.9	77611.5
O75554	WBP4	WW domain-binding protein 4	WBP4_HUMAN	0	42506.79	8	26320.9	27720.6	27824.1	20953.6	24946.4	24868.7	23015.1	19019.3	59986.9	36216.2	46447.6	45529.5	54240.5	50874	68104.1	58545	48966.3	35343.7	40622.7	51248.7	41560.2	50479.3	47251.7	35330.5	35024.9	28232.6	29750.3	33581.5	31632.6	27029.6	29565.5	28016.7
O75569	PRKRA	Interferon-inducible double-stranded RNA-dependent protein kinase activator A	PRKRA_HUMAN	0	34404.2	13	143017	121749	93304.7	56180.5	42216.6	28076.9	16795.3	14132.6	320301	168336	222908	127209	71071	85483.6	73825.3	63877.8	201386	156018	138402	114995	71817	64856.4	51019	37082	138931	138551	114930	69404.6	58538.3	56851.9	26678.8	21118.1
O75575	CRCP	DNA-directed RNA polymerase III subunit RPC9	RPC9_HUMAN	0	16871	1	58173.5	6393.63	69514.9	51130.7	46589.3	37445.2	46157.8	20048.2		79686.6	111263	85434.5	67536.7	100319	90553.2	85161.6	94750.4	78961.8	73927.6	82260.7	80977.4	73254	47276.4	55535.9	66324.6	88169.7	56721.7	66169.4	52427	53976	55616.1	56937.7
O75586	MED6	Mediator of RNA polymerase II transcription subunit 6	MED6_HUMAN	0	28424.62	4	24388.3	26474.8	27058.1	29821.4	24902	23074	15108	15069.5	67492.6	50543.7	58781.8	42360.5	27571.7	34286.1	30515.5	37774.8	56127.6	36808.8	33990.7	20830.7	23897.2	19414.5	26799.2	24989.7	23087.5	36457.3	30526.9	17807.4	23377.2	20440.8	20694.1	17083
O75607	NPM3	Nucleoplasmin-3	NPM3_HUMAN	0	19343.68	7	451375	468234	357109	312170	291148	183826	160007	142545	1.13878e+06	642207	1.07243e+06	910818	612070	523527	497202	444664	877363	535923	555492	636564	506536	436261	414431	285090	422446	497977	352404	390663	408458	331602	215318	203178
O75608	LYPLA1	Acyl-protein thioesterase 1	LYPA1_HUMAN	0	24669.57	8	1.00213e+06	930219	841442	813293	726527	371869	73160.2	62069	2.07233e+06	1.43072e+06	2.304e+06	1.80838e+06	1.48431e+06	896857	370079	274602	1.52632e+06	1.08951e+06	1.24754e+06	1.4299e+06	1.06963e+06	676315	257282	174643	913559	1.00163e+06	969987	975172	855575	462705	124215	95916.3
O75616	ERAL1	GTPase Era, mitochondrial	ERAL1_HUMAN	0	48350.05	6	121617	88654.5	65918.6	65659	43131.3	31130	15479.3	13417.5	294687	161963	193077	138256	96916.4	81076.8	72097	45877.1	198553	136799	122292	101754	72537.9	69484.9	46533.5	23670.1	125832	122765	77842.2	75999.9	41560.3	57003.6	26953.9	27283.2
O75629	CREG1	Protein CREG1	CREG1_HUMAN	0	24074.53	2	78735.2	35959.3	2757.61						31582.4	55884.1	120699	108521	17401	47314.5	41342.4	12991.2	177711	136000	14691	56714.3	53283.8	35213.7	26031.9	12963.9	46328	35854.3		54117.6	17899.3	42023.1	10259.2	20929.5
O75643	SNRNP200	U5 small nuclear ribonucleoprotein 200 kDa helicase	U520_HUMAN	0	244507.6	99	494572	540019	514523	385300	238122	134482	65090.7	60689.8	1576597	980307	1.37866e+06	1.06681e+06	653045	580388	507786	247992	1.01582e+06	783513	834929	769527	466110	381802	278548	139724	560337	677996	552218	513518	295568	302230	109848	102516
O75648	TRMU	Mitochondrial tRNA-specific 2-thiouridylase 1	MTU1_HUMAN	0	47744.65	1	11783.2	11039.8							20713.7		24804.7	7836.11		3491.42	11809.1		22934.6	22424.4		8769.6						19663.9
O75663	TIPRL	TIP41-like protein	TIPRL_HUMAN	0	31443.96	13	140088	143705	129536	110524	54204.8	34638.4	14685.4	12482	315677	192091	278631	215285	128582	96073.5	91756.8	52360.1	223453	178593	186935	190912	92484	60611.3	43364.7	32866.1	148144	154881	140433	131327	61517.4	51616.1	24711.8	19600.5
O75665	OFD1	Centriole and centriolar satellite protein OFD1	OFD1_HUMAN	0	116671.14	1	1838.86		2101.52		2996.34	4066.46	4647.88	3913.32				2488.82	2180.29	3173.96	5467.14	7632.62		4148.84	2668.98	2224.84	4385.91	6030.35	8187.32	6819.39		2354.11	2250.36	2573.15	4971.32	4988.88	5233.42	5135.31
O75674	TOM1L1	TOM1-like protein 1	TM1L1_HUMAN	0.00073193	52988.84	1	103332	70948.3	73181.4	52547.9	36005.6	14660.8			446670	240041	382179	437041	84761.7	52803.7	30191	10313	275998	157304	223685	153194	58749	31578.4			137937	101400	108619	118411	39485.9	34959.8	18546.3	3141.96
O75683	SURF6	Surfeit locus protein 6	SURF6_HUMAN	0	41450.4	16	198235	186779	190174	185635	171174	186057	140512	108301	483826	325930	442428	392890	366945	433116	432268	434069	357970	292298	345230	341046	284734	345868	349128	275817	250900	248693	248373	230738	239527	236390	188965	191886
O75688	PPM1B	Protein phosphatase 1B	PPM1B_HUMAN	0	52642.58	10	119651	111098	114509	97713.6	55225.1	36614.4	15905.6	15267.4	290311	186293	261614	192550	138821	105831	105422	56344.8	191674	166156	165498	153664	90522.1	70802.3	69729	36401.6	121381	134246	132620	118774	77773.6	50670.7	25388.4	23669.2
O75689	ADAP1	Arf-GAP with dual PH domain-containing protein 1	ADAP1_HUMAN	0	43395.27	5	56355.6	47370.1	25840.6	31692.1	13524.6	9220.52		3575.66	78549.1	49404.2	56906.1	36827.2	10081.7	14701.3	19488.3		49406.7	46809.1	47215.5	37987.5	17836.5	13867.9	22451.1	7436.3	40141.3	53397.9	41158.3	32527.2	21787.9	17095.8	6982.49	5219.95
O75691	UTP20	Small subunit processome component 20 homolog	UTP20_HUMAN	0	318385.4	31	57886.6	60165.6	59668.3	44986.1	36034.6	25010.6	10322.1	9963.22	201593	122051	164965	137293	103944	102826	89036.3	42193.4	136096	104404	100783	102137	75551.8	67451.6	49630.5	22037.5	74683.9	93688.9	67819.2	65396.3	44872.2	49547.4	19059.8	15516.2
O75694	NUP155	Nuclear pore complex protein Nup155	NU155_HUMAN	0	155199.15	28	128478	107903	62146.9	35509.5	21771.9	16803.3	6950.59	10460.3	332529	190003	198314	127815	73378.7	70980.5	74652.1	29246.1	232493	149689	114199	82988.4	57126	43456.6	35585.6	17722.3	109091	136090	59864.4	57451.6	34600.9	43166	12910.6	14036.9
O75695	RP2	Protein XRP2	XRP2_HUMAN	0	39641.06	6	115995	110613	113362	115810	102846	53811.7	41931.9	25267.4	248909	143762	222676	193131	193644	186661	172040	106891	172041	141463	177326	176887	143533	137038	111336	57764.9	134683	133840	122470	143528	115202	108722	43743.3	52648.5
O75717	WDHD1	WD repeat and HMG-box DNA-binding protein 1	WDHD1_HUMAN	0	125967.35	15	36030	40578.6	37093.6	30449.9	31280.7	25191	32994.4	25513.7	100582	66170.5	79462	64385	65956.4	66791.1	81682.5	70436.9	65766.3	51545.9	55483.4	62969	48784.4	61034.4	51741.9	41035.7	44827.2	49272.8	44559.6	38194	38984.8	34847.1	30455.9	28937.5
O75718	CRTAP	Cartilage-associated protein	CRTAP_HUMAN	0.000185736	46561.87	4	46321.3	23719.9	16689.1	19607.6					81680.9	65889.2	46300.7	36512.1	14994.5	27398.1	33113.7		79035	58465.2	34151.6	25257.6	18414.5	16484.2	10741.5		24684.3	51207.7	15698.6	21149.4	5994.93	9902.96
O75764	TCEA3	Transcription elongation factor A protein 3	TCEA3_HUMAN	0	38971.67	3	9425.88	11020	8017.93	9750.66	6841.1	6413.77	7792.96	6524.68	16020.6	7489.5	16746.7	8663.38	8462.67	7295.47	7892.46	11672.2	7108.46	8267.26	6239.57	8087.36	8814.63	8546.87	9289.18	10615.7	13824.2	11185.9	10845.7	8221.39	8144.27	3946.35	3258.63	6095.89
O75781	PALM	Paralemmin-1	PALM_HUMAN	0	42075.94	12	160129	162774	167412	153864	169121	171162	166265	141203	480803	280058	392507	313205	392379	462999	504793	467479	300770	249363	294646	316152	282910	331749	347855	299376	210112	225783	210250	224892	211619	214103	209791	188373
O75792	RNASEH2A	Ribonuclease H2 subunit A	RNH2A_HUMAN	0	33394.89	10	106309	98371.4	77356.8	61483.7	51246	27942.7	14271.8	11530.7	309289	155307	199415	134984	100388	68729.3	56577.5	48431	189971	136002	120302	127120	68470.5	42695.4	52333.4	34131.6	119499	117724	90071	71578.1	64134.7	49702.9	24140.7	21642.4
O75794	CDC123	Translation initiation factor eIF2 assembly protein	CD123_HUMAN	0	39134.82	8	346655	287180	183823	128753	100661	61995.4	27733.1	22246.3	1.04912e+06	469333	578945	338956	186542	179793	162673	95990.1	533181	348439	277377	213825	140778	140541	97205.8	52119.6	326319	305981	224759	159246	100701	116316	49217.6	45942.3
O75808	CAPN15	Calpain-15	CAN15_HUMAN	0	117314.07	2	18623.2	8143.56	15364.2	8024.98	4054.51	2331.31	1308.4	3646.99	26281.6	21170.9	12571.6	17838.5	7573.7		6438.31	6627.89	14164.2	8287.78	19232.2	11140.6	6860.48	5202.29	5345.27	2574.43	23729.9	29272.5	22131.4	13250.4	6817.36	5604.56	2905.91	4174.96
O75817	POP7	Ribonuclease P protein subunit p20	POP7_HUMAN	0	15650.87	5	68867.9	72779.9	61492.8	72100.5	67966.4	37791.6	30085.8	6265.6	191514	76062.8	102662	120653	96034.5	104964	65915.3	32469.6	106797	94187	97270.3	114860	87893.9	95229.6	62595.5	16264.1	72088.1	82091.1	71891.7	80843.6	77505.3	67390.1	32635.3	11242.2
O75818	RPP40	Ribonuclease P protein subunit p40	RPP40_HUMAN	0	41833.95	13	121292	133802	128814	127588	120758	92829.4	59981.7	15377.1	284910	192053	299111	204414	207472	220140	172935	54584.6	194500	167389	173776	201013	169225	147352	127520	47248.8	120663	143668	148327	135690	144564	136373	87481.4	41349.6
O75821	EIF3G	Eukaryotic translation initiation factor 3 subunit G	EIF3G_HUMAN	0	35611.01	23	493408	476079	440244	407923	394166	331453	236366	133281	1.50694e+06	778616	1.20222e+06	978384	864188	829719	718117	486250	892864	669873	712555	741376	592241	568827	478050	314330	569984	576947	537575	495016	458500	382990	282932	207105
O75822	EIF3J	Eukaryotic translation initiation factor 3 subunit J	EIF3J_HUMAN	0	29062.4	19	699369	688326	680923	638356	599020	448092	309484	213759	1.76369e+06	1.05487e+06	1.49701e+06	1.31967e+06	1.22215e+06	1.13643e+06	1.02004e+06	662445	1.19212e+06	943003	1.09452e+06	1.07616e+06	922463	804331	670226	537236	864663	817131	821524	725674	687543	587912	412910	346315
O75832	PSMD10	26S proteasome non-ATPase regulatory subunit 10	PSD10_HUMAN	0	24427.83	8	562883	527665	438721	325195	264039	150327	171176	94031.9	1.38516e+06	822033	909826	845478	653098	681667	623148	504636	956079	759945	683032	731069	462997	467421	385333	301274	602505	646210	462238	544703	389395	336602	204808	191790
O75843	AP1G2	AP-1 complex subunit gamma-like 2	AP1G2_HUMAN	0	87116.58	9	104491	101616	91148.6	57276.6	40770.5	21104	13798.9	15490.5	194526	144163	192723	162680	83746	81879.4	66632	42794.7	173342	121627	118851	110179	61905.9	47178.5	39443.1	31303	97529.5	105483	74186.3	77931.2	52162.1	40823.2	18244.8	21381.7
O75844	ZMPSTE24	CAAX prenyl protease 1 homolog	FACE1_HUMAN	0	54812.9	9	113845	89454.9	83206	78571.4	58207.7	55372.7	29282.8	32033.1	424136	210275	234241	195956	156782	156036	157815	104894	243261	176190	179046	148232	113027	95739.1	87515.5	71956.9	132372	170888	111538	92925.6	74003	87248	49363.3	38394.9
O75874	IDH1	Isocitrate dehydrogenase [NADP] cytoplasmic	IDHC_HUMAN	0	46659.29	26	1.71047e+06	1.73121e+06	1.18975e+06	481978	340046	237042	99656.7	94344	5.06659e+06	2.70554e+06	2956237	1.43767e+06	915102	933187	828291	465399	3072596	2.17481e+06	1.97227e+06	1.0074e+06	668685	602848	441204	282412	1.98006e+06	1.8913e+06	1.40436e+06	649423	434416	487060	195679	178977
O75879	GATB	Glutamyl-tRNA(Gln) amidotransferase subunit B, mitochondrial	GATB_HUMAN	0	61864.04	10	102407	62935.8	40399.3	24250.8	18797.1	17446.7		6422.58	225021	96914.1	90434	70184.2	45566.3	58480.9	38790	28900.6	176947	78906.8	68279	54941.2	37192.9	35444	26009.7	20818.9	118376	76857.5	45402.3	36875	23598.6	29033.1	9227.19	10212.6
O75880	SCO1	Protein SCO1 homolog, mitochondrial	SCO1_HUMAN	0	33813.98	10	412353	370115	272019	170910	146811	134305	84032.1	54249	1.01671e+06	521948	665694	463060	318404	301973	296130	160729	640279	448051	365738	317445	277135	248661	206833	96318.2	381876	411847	294089	259612	183236	196075	101979	65532.7
O75882	ATRN	Attractin	ATRN_HUMAN	0	158536.87	4	22217.1	20484.2	18668.1	20849	18685	18799.6	15952.2	13846.6	42749.3	26836.8	34483.4	35886.7	28929.8	39531.5	43956.6	43048.7	32250.7	19029.1	20402.4	28451	32983.5	32168.5	34179.1	21880.7	24039.2	19856.1	19927.2	21579.3	20090.9	21559.3	19099.2	18522.2
O75884	RBBP9	Serine hydrolase RBBP9	RBBP9_HUMAN	0	20999.92	8	299217	302690	234983	215271	214446	65452.7	27364.1	17620.7	734732	356611	488887	465075	376497	203898	137525	83087	407022	355683	359275	456315	344904	147518	83668.8	50757.8	245924	310782	239578	311354	214685	114602	40449.9	28954.8
O75886	STAM2	Signal transducing adapter molecule 2	STAM2_HUMAN	0	58164.24	7	53642.3	59192	54005.7	51242.1	45525.3	22354	16327.5	8454.4	107999	81826.4	133543	110083	90274	73588.5	61258.3	36388.7	104620	69587.1	87639.5	85200.6	62951.3	51211.5	34152.2	22953	68757.5	59945.4	54758.5	57852.1	58009	38908.1	19446.1	22527.9
O75897	SULT1C4	Sulfotransferase 1C4	ST1C4_HUMAN	0	35519.85	6	53181.9	15784	11114.6	14207.5	12198.6	907.615			97457.2	55839.2	65838.4	45124	29543.7	30481.6	15138.5	8100.49	102579	53392.8	40977.5	27589.1	17083.6	19656.3	8487.92	2113.03	60368.3	47668.8	27037.4	16984.3	9862.49	19073.8	1540.72	4267.58
O75907	DGAT1	Diacylglycerol O-acyltransferase 1	DGAT1_HUMAN	0.00517026	55278.32	2	17925.7	4387.3	9586.68	11203.9	6253.58		2568.63		91381.9	46655.2	24868.1	22026.7	23372.4	14374.3	12501.5	6892.56	31098.8	25328.8	20382.9	15773.6	16414.7	14269.9	10927.5		22031.8	21929	13666.7	8865.94	8052.82	17351.7		3811.11
O75909	CCNK	Cyclin-K	CCNK_HUMAN	0	64239.76	9	156605	161771	159156	132778	77984.6	51852.9	24364.5	19248.3	383640	250736	351847	292004	210936	143290	119136	78571.2	273474	208232	230040	244060	151409	98360.8	72235.5	43625.3	183042	193623	157502	167223	100070	75118.2	32936.2	28543.8
O75915	ARL6IP5	PRA1 family protein 3	PRAF3_HUMAN	0	21614.7	4	80691.2	68601.1	61475.7	57084.2	41393.8	30701.8	20195.7	20346.2	205558	164848	169078	158020	99501.8	88347.8	85940.4	58306.5	179696	101572	126455	100362	70260	61822.5	57735.8	41809	97041.7	87221	74818.8	68147.5	54519.8	49909.8	29529.8	22195.2
O75925	PIAS1	E3 SUMO-protein ligase PIAS1	PIAS1_HUMAN	0	71835.98	1	12845.8	9209.96	7052.24	3864.1	2894.86				43178.8	14634.1	21600.7	14791.4	9759.79	8763.35	6856.82	1993.01	22371.3	16467.5	18241.5	10798.8	5921.25	4245.29	3849.29		15012.3	14304.5	7261.63	7553	2422.86	4519.97
O75934	BCAS2	Pre-mRNA-splicing factor SPF27	SPF27_HUMAN	0	26131.44	12	174124	186488	171194	148714	109173	54923.7	35501.6	27044.2	619945	368362	508999	388747	304350	275150	240483	160152	376155	269997	278508	278157	209177	189689	133889	92752.8	205053	222179	205111	203895	144139	128991	51438.2	72905.8
O75935	DCTN3	Dynactin subunit 3	DCTN3_HUMAN	0	21119.41	5	1.13863e+06	1.02227e+06	936509	568868	353624	161574	80891.7	69751.2	2.55047e+06	1.57624e+06	1.65034e+06	1.23845e+06	794826	709827	637745	361653	1.81025e+06	1.20556e+06	1.30609e+06	971460	604188	499473	350943	190246	1.20355e+06	1.17823e+06	1.02992e+06	714258	444852	484595	153346	149590
O75937	DNAJC8	DnaJ homolog subfamily C member 8	DNJC8_HUMAN	0	29841.65	19	436182	459074	428207	407476	376049	302529	240975	156063	1.25057e+06	673441	1.00339e+06	836780	774872	790114	806654	718551	792467	583579	705098	773798	593675	618721	609491	390569	504392	524540	483471	487800	469595	403322	302881	305411
O75940	SMNDC1	Survival of motor neuron-related-splicing factor 30	SPF30_HUMAN	0	26711.09	8	146584	167345	159006	158671	166636	173602	179396	117242	394439	254392	319363	313605	289442	394431	383633	383493	279933	204545	244598	266367	256151	294128	327264	268870	187226	205369	181409	182096	199685	187665	196810	196473
O75947	ATP5PD	ATP synthase subunit d, mitochondrial	ATP5H_HUMAN	0	18491.21	11	240383	228293	205780	164912	142006	152769	154623	99210.3	1.21432e+06	624578	807997	604966	461604	525811	596373	475825	742568	474899	494310	401819	315022	338235	378776	279821	408392	423702	321626	236726	221763	255395	219171	161747
O75955	FLOT1	Flotillin-1	FLOT1_HUMAN	0	47355.28	21	233791	186048	206187	213222	181887	133197	89752.3	72829.9	692066	422893	494354	461613	379998	437507	429416	288349	457998	324631	382876	358400	293290	315630	278083	206557	270233	302822	241968	247761	222353	251387	141558	136401
O75962	TRIO	Triple functional domain protein	TRIO_HUMAN	0.00108972	346900.12	3	8846.25	20315.6	8752.97						23614.3	14987.9	20721.1	17300.7	7807.34	8094.44	11855.7		15264.4	12791	6435.03	10162.6	8258.32				5069.07	3327.36	4435.99	7087.75		10316.9
O75964	ATP5MG	ATP synthase subunit g, mitochondrial	ATP5L_HUMAN	0	11428.47	6	102602	97460	89612.6	62341.7	49573.5	44654	20111	21845.8	406367	250074	311647	241284	152001	153018	149689	91922.8	310219	203350	183905	148818	93584.7	86622	82382.5	54314.7	169872	184582	116127	99527.5	66438.5	88536.2	29063.4	38963.3
O75976	CPD	Carboxypeptidase D	CBPD_HUMAN	0	152931.05	49	186186	160681	176256	168920	170902	131687	116704	81226.9	572027	339142	450971	418900	382744	456820	503003	388654	354269	269145	299544	326850	287380	327344	335181	226635	216272	236753	200706	216119	207947	228916	152470	171094
O76003	GLRX3	Glutaredoxin-3	GLRX3_HUMAN	0	234554.12	16	1.24884e+06	1289195	1.20942e+06	970157	904366	261571	153121	63793.2	3.26611e+06	1.77173e+06	2.73426e+06	2328226	1.9768e+06	1.52235e+06	1045248	449281	2.20746e+06	1.60491e+06	1.77342e+06	2173680	1.58312e+06	1.13633e+06	661414	222456	1.32779e+06	1.45318e+06	1096809	1.4713e+06	1.03638e+06	758062	223027	220080
O76021	RSL1D1	Ribosomal L1 domain-containing protein 1	RL1D1_HUMAN	0	54972.52	26	621134	613365	598119	553857	428473	350385	172911	150358	1.86081e+06	1.15268e+06	1.61563e+06	1349180	1.13147e+06	1.02373e+06	936980	610823	1327451	961610	1.11168e+06	1.11854e+06	768942	766184	619488	368834	837274	844265	746864	704765	571844	526362	271563	214960
O76024	WFS1	Wolframin	WFS1_HUMAN	0	100291.5	1	27372.9	20210.4	29898.9	32144.6	16587.8	4240.56	4564.38	7704.08	99347.5	51862.3	67600.1	73410.2	48050.3	53104.1	27311.2	6504.27	71701	49911.6	51027.5	51798.7	31582.9	34616.3	21985.9	3973.13	27389.2	46585.4	34182.3	26059.8	18778.5	31878.2	5345.89	5129.86
O76027	ANXA9	Annexin A9	ANXA9_HUMAN	0	38363.56	10	48995.1	31868	30282.2	23882.4	11767.5	8052.73	4608.69		151482	75572.8	107355	68892.7	34840.9	30853.2	31931.9	15314.4	102697	68157.9	63065.5	57214.7	29387.2	22786.8	16913.8	7619.86	55540	65646.8	33563	27635.4	18119.4	19508.6	3731.27	5015.43
O76031	CLPX	ATP-dependent Clp protease ATP-binding subunit clpX-like, mitochondrial	CLPX_HUMAN	0	69223.74	20	163041	134840	104519	72314.4	50006.8	32221.8	15703.4	17183.8	399088	267810	273190	234570	155497	129844	126797	58842	305473	214145	197660	162752	115937	87966.5	67439.3	33491.1	191345	188217	122503	109583	65599.1	79243.7	21168.4	26666.9
O76038	SCGN	Secretagogin	SEGN_HUMAN	0	32039.72	6	39037.7	43445.1	39628.6	38771.9	38703.9	34429.2	19343.4	12707	83235.3	56194	87744	68897.9	77822.6	70323.5	62296.2	40347.7	67770.6	57619.3	55495.8	55530	56359.4	54431.3	42674.8	24186.3	47498.8	47251.3	42213.7	46251.4	50283.9	36168.2	23156.4	18565.2
O76054	SEC14L2	SEC14-like protein 2	S14L2_HUMAN	0	46145.22	1	15172.5	13206.7	12468.4	9925.44	3225.29					17482.3	16887.7	15823.9	6170.16	2293.35			25092.6		14398.3	17738.9	6740.32				13479.5	15034		16344.1	3222.61
O76061	STC2	Stanniocalcin-2	STC2_HUMAN	0	33248.56	2	20795.6	13863.5	21335.8	21611.6	18829.5	27171.7	23016.4	10659.6	44227	39639.9	40827.7	40209.7	36736.9	34045.7	53231	34674.7	48371.2	7665.99	33357.2	32016.4	25147.9	42970.2	42035.4	24907.1	22262.8	20464.1	19351.2	14872.5	23545.9	16229.7	23230	15161.9
O76071	CIAO1	Probable cytosolic iron-sulfur protein assembly protein CIAO1	CIAO1_HUMAN	0	37840.01	13	411708	390249	340419	241462	196475	111806	68046.1	30570.3	1.14515e+06	622553	909121	648088	511674	445193	383053	164903	742604	529067	498870	462716	321811	262522	210482	105617	426162	453838	362421	350405	236837	191856	95302.4	67269.2
O76075	DFFB	DNA fragmentation factor subunit beta	DFFB_HUMAN	0	39109.63	4	42518.1	36226.8	22358.5	30375.9	24516.4	3056.07	2359.94		98304.8	47047.4	78955.7	61176.8	57029.9	29561.8	23706.8	2648.92	65542.3	46992.9	39217.2	56295.4	43997.2	14797.2	7793.38	2215.45	28524.3	50260.9	39277.9	42263.1	18847.9	11472.2	2827.87	1975.77
O76080	ZFAND5	AN1-type zinc finger protein 5	ZFAN5_HUMAN	0	23132.08	3	2571.24	5729.32	3967.89	3091.01	4539.33	5138.26	5122.11	3557.02	8410.89	3522.82	5042.39	5530.03	9871.24	8432.92	13275.9	9820.43	5299.4	4815.64	3858.03	5452.41	6147.07	6306.82	7964.92	4717.32	4748.58	6249.69	3084.44	4878.15	4563.84	4789.41	5049.33	6328.53
O76094	SRP72	Signal recognition particle subunit SRP72	SRP72_HUMAN	0	74606.19	29	232701	220410	163209	122770	94560.7	73552.4	35514.5	26982.1	656244	376154	408885	329712	254270	257223	226854	134631	431626	316209	289585	249038	192491	178635	129477	80033.6	288674	276502	197580	167534	125235	137034	60863.3	46983.2
O76095	JTB	Protein JTB	JTB_HUMAN	0.00412778	16358.19	1	61915.2	56362	53864.3	42425.6	44126.1	55926.4	34236.9	31089.3	128321	110964	133327	125168	112725	121447	105521	64831.8	95356.2	75491.2	95148.4	82000.1	78193.8	82098.6	63852.5	67952.4	79425.5	74080.8	81859.5	80605.8	46580.8	54984	46884.2	39748.5
O94760	DDAH1	N(G),N(G)-dimethylarginine dimethylaminohydrolase 1	DDAH1_HUMAN	0	31121.77	16	1.41355e+06	1.46904e+06	1.42619e+06	1.34468e+06	1.3394e+06	684411	451849	243124	4256332	2.32861e+06	3.57095e+06	2937237	2.91376e+06	2.7467e+06	2.18524e+06	1.0357e+06	2.57184e+06	1.9459e+06	2.19961e+06	2.6053e+06	2.24045e+06	2.09693e+06	1.4329e+06	491476	1.63815e+06	1661416	1.47361e+06	1794744	1.46865e+06	1.32409e+06	573658	433847
O94762	RECQL5	ATP-dependent DNA helicase Q5	RECQ5_HUMAN	0	108858.36	9	168660	160576	157188	140132	149771	107292	111449	91035.8	484731	257773	317855	337316	268712	328994	295575	269646	285034	220051	238559	257710	203453	231260	235733	181178	195528	202438	177195	180829	176962	159006	119126	110494
O94763	URI1	Unconventional prefoldin RPB5 interactor 1	RMP_HUMAN	0	59832.24	11	79719.4	93363.2	81534.2	67468.5	64517.3	42273.3	42548.7	30687.5	232871	141653	199032	150645	144402	125758	124908	89159.4	141643	112619	130333	123845	86831.3	91763.3	82715.2	71632.5	99424.1	96997.9	94201.9	88503.6	72154.9	73331.8	50806.7	49183.1
O94776	MTA2	Metastasis-associated protein MTA2	MTA2_HUMAN	0	75023.09	27	657135	597110	501484	367992	232746	155780	83152.8	66822.5	1.32135e+06	838706	1.08675e+06	776420	546940	521011	453195	249486	963548	734575	777083	622687	440503	402534	292129	176261	635512	633748	562490	443472	328829	309560	123464	109709
O94808	GFPT2	Glutamine--fructose-6-phosphate aminotransferase [isomerizing] 2	GFPT2_HUMAN	0	76930.59	1	235129	364464	336620	212115	76306.4	62445.1	44335.5	17753.7	1.23634e+06	584466	955753	585126	197468	193242	100209	26952.9	884170	392427	425120	416257	218233	94021.9	61217.3	27480.4	284206	474978	165776	292361	134109	89676	24478.2	13382.4
O94817	ATG12	Ubiquitin-like protein ATG12	ATG12_HUMAN	0	15113.25	1	11089.8	15492	13539.7	7593.8	4005.85				29035	19484.7	39486.1	32561.5		13525.3	12873.6		28029.7	26902.9	12151.9	25271.3	17790.5	10727.4				26849.8	6864.21	12221.6
O94819	KBTBD11	Kelch repeat and BTB domain-containing protein 11	KBTBB_HUMAN	0	65719.85	10	86500.6	88582.1	75691.6	56568.9	41394	19004.1	10411	5613.47	209280	128658	190070	131409	90035.1	77300	65265.7	34581.3	157454	122549	114955	125398	64720.4	45250.9	37498.2	19868	97070.2	96607.1	81819.5	74511.6	51154	42499.6	14754.4	15173
O94822	LTN1	E3 ubiquitin-protein ligase listerin	LTN1_HUMAN	0	200552.01	4	42979.4	9663.54	11876.6	3980.92	9907.8	14653.8	2393.11		72823.4	45559.9	42820.4	30783.2	23838.8	18778	8029.07	19097.3	75568.9	38878.7	28126.9	20917.8	20846.1	17703.5	9519.93		33612.4	36520.9	24644.5	21985.3	13362.8	14339.5	5136.45
O94826	TOMM70	Mitochondrial import receptor subunit TOM70	TOM70_HUMAN	0	67454.81	29	139481	116745	111185	81984.4	48676.3	33474.5	14967.9	12784.6	450342	256935	335037	229608	144745	137974	117308	73570.2	290022	201514	209570	168572	103216	95762.6	63076.5	37623.3	178288	183201	137546	110148	73801.3	75092.9	26452.1	26113.1
O94832	MYO1D	Unconventional myosin-Id	MYO1D_HUMAN	0	116202.19	38	118540	88953	71689.9	67179.8	50495.9	36642.1	16128.2	18704.4	401843	194022	239550	195500	134816	136308	126674	65975.2	248070	165980	131599	129787	108754	89921.5	71626.7	40913.4	138533	149696	88503.6	88928.1	62848.6	84383.4	28433.8	27365
O94842	TOX4	TOX high mobility group box family member 4	TOX4_HUMAN	0	66194.81	5	84104.1	80886.6	77345.9	65131.1	68796.1	62122.2	66392.2	49330.3	257947	126204	167105	157281	156134	144524	174617	153274	168389	122392	123207	134419	106477	117043	111531	111383	99743.1	113393	91279.5	84415.6	93532.1	79007.7	78329	71589.9
O94851	MICAL2	[F-actin]-monooxygenase MICAL2	MICA2_HUMAN	0	219061.31	2	56270.9	31972.4	18594.9	11497.9					50503.9	91370	77844.8	61640.1		37221.5	17080.9		79903.1	46400.2	46556.9		21677.4	14023.3		13540.9	29555.8	33001.4		21686.8
O94855	SEC24D	Protein transport protein Sec24D	SC24D_HUMAN	0	113009.7	10	70511.4	71551	71702.9	47271	26936.9	10147.6	5206.97	5279.43	194972	101641	133631	98014.2	46272.4	48387.4	39320	19212.1	116466	92947.3	95715.5	89713	41799.6	28435.9	21681	7713.02	73246.2	85703.2	63511.6	67489.5	28181.7	29643.4	6302.92	7800.53
O94874	UFL1	E3 UFM1-protein ligase 1	UFL1_HUMAN	0	89595.27	19	115417	94424.3	82996.4	62092.8	38531.4	24770.6	18992.2	11236.8	302656	177779	220420	158623	105873	92841.7	89835.2	44641.7	208906	153912	138319	118804	80065.9	65567.7	52049.4	30421.5	120044	125174	93217.8	70994	51032	53809	19392	24096
O94875	SORBS2	Sorbin and SH3 domain-containing protein 2	SRBS2_HUMAN	0	124107.5	0				17724	16138.5	4387.99	3892.36	878.069		26945.3		26372.8			29879.6	10588.1		27192.8	25464.3			25190	20602.4	7175.37	17813		17048.2	16821.1	10924	14685.7		5773.32
O94880	PHF14	PHD finger protein 14	PHF14_HUMAN	0	106986.14	17	56416.2	56064.9	52699.3	41094.6	42116	36328.5	23824.8	21439.3	138688	81465.2	113909	99480.3	77520.4	72828.3	75119.2	54597.2	99051.8	70445.8	80041.3	82206.4	60387.7	64266.2	54800.1	39950.8	60615.9	63929.6	59275.3	52752.6	49045.2	42061.2	29830.7	23692.5
O94886	TMEM63A	CSC1-like protein 1	CSCL1_HUMAN	0	92126.25	2	35588.7	27914.8	21522.6	25493.8	21102.5	8237.17	7606.41	3644.44	79299.7	42734.2	47871.6	60162.9	49769.6	48647.3	52746.5	31361	38615.9	35169.5	39247.3	37896.3	33844.4	34778.9	31603.5	12685.7	31673.9	39786.2	25516.2	24449.7	26729.7	25729.1	10518.2	14259.7
O94888	UBXN7	UBX domain-containing protein 7	UBXN7_HUMAN	0	54862.33	19	231030	239955	232307	210148	196841	147541	119725	58229.6	684555	405818	568000	484611	439738	477166	479706	297477	458708	342090	348747	402312	361145	365457	317163	164513	253677	303856	268954	266448	235557	245221	146388	121397
O94901	SUN1	SUN domain-containing protein 1	SUN1_HUMAN	0	87109.62	4	19230.1	18101.6	15885.5	9178.54	5956.38				26448.1	31508.8	47028.6	34174.8	16947.2	19261.5	20075.3		44027.9	25498.7	24179.2	25940.9	18579.3	17000.2	10362.4		19266.7	23672.9	18317.4	18985.9		9235.68		3590.66
O94903	PLPBP	Pyridoxal phosphate homeostasis protein	PLPHP_HUMAN	0	30343.9	13	678068	699660	631844	394325	235378	128480	88400.3	82255.4	1.7521e+06	1.01689e+06	1.27424e+06	847674	503313	469725	411619	165100	1.06987e+06	857303	900696	754410	414843	372784	292775	143150	690573	709911	655205	520108	291640	270169	87857.5	102484
O94905	ERLIN2	Erlin-2	ERLN2_HUMAN	0	37839.54	9	83674.2	67514.2	69214.5	52327.8	35823.1	27734.8	12498.8	10316	320532	201673	242391	164366	116647	96078.3	88567.3	53526.1	192102	137694	139647	111229	73811.7	63330.7	47663.2	33892.4	133072	119177	98736.4	63587.3	56846.1	64126.1	23685.5	22499.5
O94906	PRPF6	Pre-mRNA-processing factor 6	PRP6_HUMAN	0	106924.94	41	510853	437269	381302	297946	226384	172114	88279.1	64588.6	1.75557e+06	961374	1.1875e+06	937280	667693	612095	566790	360482	1.2134e+06	793890	767083	656720	491062	430862	317084	195387	654393	667101	503869	417812	313159	361252	131737	120614
O94913	PCF11	Pre-mRNA cleavage complex 2 protein Pcf11	PCF11_HUMAN	0	173050.18	17	19525.1	22238.2	20558.9	14737.5	14307.4	10000.8	9375.19	7809.11	60244.1	33499.4	43772.3	37051.5	29624.6	27336	24047.6	19037.5	44941.8	30394.6	30148.6	31073	22749.7	20664.3	18282.8	15491.9	25118.7	24834.5	20846.3	20385.7	18555	16096.3	9719.36	10359.2
O94916	NFAT5	Nuclear factor of activated T-cells 5	NFAT5_HUMAN	0	165763.42	4	29335.4	26588.8	24799.2	22655	16859.1	16805.3	11929.5	8792.33	68904.6	47268.9	58650.5	53781.5	39581.5	38169.8	38113.4	41842.4	47472.7	32811.5	36309	32349.2	32590.3	34665.9	31968.9	22843.3	31397.2	26218	28904.5	26108	29527.4	25412.9	17113.9	14586.6
O94919	ENDOD1	Endonuclease domain-containing 1 protein	ENDD1_HUMAN	0	55016.6	13	251389	224920	198371	171830	158765	106531	75303	48791.6	584435	393170	496016	428351	352444	328458	305702	189651	477491	338566	353244	341710	247725	245445	195653	121901	320105	280347	231859	246544	200628	206449	100828	95643.7
O94925	GLS	Glutaminase kidney isoform, mitochondrial	GLSK_HUMAN	0	73461.1	19	1120399	928323	613516	383380	272083	195712	89735.7	84527.2	2994208	1.48607e+06	1.62126e+06	1.05759e+06	765576	693475	611028	317450	1.97483e+06	1.32283e+06	1.01282e+06	861599	536945	483078	347152	196732	1.267e+06	1.19531e+06	630387	554350	353523	357311	125255	113745
O94953	KDM4B	Lysine-specific demethylase 4B	KDM4B_HUMAN	0	121896.62	3	36549.1	17266.6	30945.4	23389.4	15319.7	7660.33	2168.04		54224.3	22674.9	27433.8	16402.8	22180.5	21999.3	9589.26	6462.92	36233	44759.1	44826.7	31655.6	22347.9	20373.3	17511.3	5651.68	31542.8	44307.2	31595.5	38635.1	23469.2	12200.8	5413.35	2404.49
O94956	SLCO2B1	Solute carrier organic anion transporter family member 2B1	SO2B1_HUMAN	0	76698.69	2	46600.8	41145.6	56396.7	62070.8	68344.2	80986.5	45778.7	49349.9	162366	76441.7	134876	103055	79559.5	105003	98158.3	130536	103651	71884.1	65538	75198.1	67691.3	65914.4	84996.3	91217.4	63316.1	67782.9	67220.7	56419.7	75269.2	84674.8	58445.8	64311.1
O94964	MTCL2	Microtubule cross-linking factor 2	MTCL2_HUMAN	0.00639318	183857.87	1	225153	273752	380338	233405	171624	232506			1.11417e+06	630699	882138	664455	619572		544735	19044.3	579573	389298	477225	484633	332503	401666	186536		379778	389574	214559	417339	285879	142857	80748.7	117174
O94966	USP19	Ubiquitin carboxyl-terminal hydrolase 19	UBP19_HUMAN	0	145650.79	6	28907.4	30186.4	26538.1	19456.1	12737.9	8227.03	4118.63	6017.85	41335.4	40276.4	38927.7	41330.8	27608.2	32622.8	27788.1	6539.09	51555.1	44986	31032.9	36690	25841.1	22931.8	22448.1	9057.81	31767.9	38711.4	23525.7	31196.2	15515.6	15573.7	6082	4676.3
O94973	AP2A2	AP-2 complex subunit alpha-2	AP2A2_HUMAN	0	103960.42	21	76347.8	81738.4	67919.9	51906.1	33376	25113.8	10873.9	8710.44	233142	119067	184905	142493	87093.9	72784.4	65071.7	31737	145642	103826	107225	118702	57835	49226.2	35609.2	19327.4	81719.7	92215.8	69437.7	69570.5	40657.8	42890.3	18460.8	16189.6
O94979	SEC31A	Protein transport protein Sec31A	SC31A_HUMAN	0	133014.69	31	385175	379426	326126	264285	211410	95512.3	53912.1	31290.1	969666	539979	778804	620172	486568	400607	321184	149632	628919	488887	486938	519551	361660	275690	203024	76835.5	402158	431424	320047	355450	251955	198403	79531.9	68709.8
O94992	HEXIM1	Protein HEXIM1	HEXI1_HUMAN	0	40623.45	10	125867	122160	121505	115727	123764	85322.4	105372	60140.2	350509	175370	265356	235431	227744	272117	352700	243438	214656	168754	179470	224738	180249	210277	231926	185017	141088	145518	126114	156021	141132	144197	109787	137780
O95049	TJP3	Tight junction protein ZO-3	ZO3_HUMAN	0	101396.89	19	85337.7	78455.6	68244.9	48199.4	40267.6	33200.6	17624.1	15516	197664	110758	149683	120595	89579	98056.5	92252.9	56460.8	135388	96682.1	95872.8	89782.7	73368.8	71839.6	55441.8	37165.1	91640.8	99209.8	73226.4	67893.6	48498.4	55801.4	27496.6	25080.5
O95059	RPP14	Ribonuclease P protein subunit p14	RPP14_HUMAN	0	13693.05	2	143909	165598	148335	119316	104320	103255	42970	24661.6	413214	257023	324006	300935	220272	216830	169670	30035.3	327021	239858	259826	315220	233926	199656	93214.5	17384.4	160295	187105	138034	183078	101720	113672	36725.1	13425.1
O95070	YIF1A	Protein YIF1A	YIF1A_HUMAN	0	32011.18	3	23266.9	14822.3	19072	17285.2	13653.3	13258.1	2281.05	5057.04	94963.9	51480.5	70210.8	53121.7	34199.9	29614.1	26781.7	11852.9	56329	31779.1	38118.6	25117.1	19850.5	21409.4	13424.8	11290.5	26111.1	26744.9	19167.5	15837.2	16691.8	17598.3	8300.74
O95071	UBR5	E3 ubiquitin-protein ligase UBR5	UBR5_HUMAN	0	309352.41	10	30587.8	29252.4	23687.5	19138.4	11349	6771.03	5104.86	3192.49	85601.1	47467	66888.2	35827.4	31175.6	25060	26553.1	11861.1	63263.3	45050.3	37639.5	35342.4	23976.7	17408.4	13250.5	7235.87	30192.4	40410.2	26551.5	21670.3	15916	13439.4	5840.02	5120.26
O95081	AGFG2	Arf-GAP domain and FG repeat-containing protein 2	AGFG2_HUMAN	0	48963.06	4	50297.9	52475.1	39606.3	31267.5	20881.5	22447	11056.6	7923.58	115225	57842.2	108980	70306.8	43493.7	42407.5	37361.9	24339.9	74582.6	61049.7	54142.2	63019	30516.3	21342.9	18558.7	18129.4	42338.3	54786.9	43893.8	42789.1	25890.3	18910.2	16692.9	9506.47
O95104	SCAF4	SR-related and CTD-associated factor 4	SCAF4_HUMAN	0	125868.53	14	101924	103370	101409	97152.1	103372	108652	97313.5	74469.9	352367	190696	266422	208094	194859	216834	250274	210463	192291	137963	176099	165011	140422	154085	167219	149824	121542	121845	120526	113012	124327	111994	111181	97972.2
O95139	NDUFB6	NADH dehydrogenase [ubiquinone] 1 beta subcomplex subunit 6	NDUB6_HUMAN	0.0012695	15489.19	1	72159.5	31146.8	29476.7	24500.4	25980.6	5270.78		1273.19	271650	149892	178698	160717	78238.6	68494.2	44148.8		172291	118377	145527	124090	61534.4	62207.7	34076.4	9465.5	117016	122943	57606.3	79760.2	30228.1	41823.6		2325.52
O95140	MFN2	Mitofusin-2	MFN2_HUMAN	0	86402.05	1	42983.3	26716.2	27317.6	24989.2	14730.1				241835	91479.4	131601	77659.7	51492.4	40836.5	33260.9	18994.9	96862.9	80901.4	59780.2	46142.6	26362.8				66022.3	55218.2	35331.5	31240.8	22202.2	29594.7
O95149	SNUPN	Snurportin-1	SPN1_HUMAN	0	41142.53	4	59193.9	28493.8	27290.7	28794.5	15410	19602			121699	73129.8	109503	69343	39913.3	45263.6	40996.1	15252	90940.3	66293.5	71197	55027.2	25906.4	33528.3	17639.6	18183.6	74446.1	68791.2	61864.1	40589.5	24701.3	21443.7	12255.6	12061
O95155	UBE4B	Ubiquitin conjugation factor E4 B	UBE4B_HUMAN	0	146184.8	3	96901.6	93048.5	77743.3	78466	17826.2	23973.4			247767	132195	179246	129321	78519.4	69966.4	57680.1	38362.4	188383	115332	114128	85865.4	62627.8	46673	31618.1		108181	110741	75846.3	78189.6	42598.3	34245.2		11705.3
O95159	ZFPL1	Zinc finger protein-like 1	ZFPL1_HUMAN	0	34113.99	7	431278	403491	355047	328443	273150	194588	73997	70690.4	1.34551e+06	739944	1.16982e+06	793914	615278	618877	553516	301088	894780	555613	662547	562922	453869	468481	349973	199337	530338	503222	436323	416975	332041	389364	112018	125070
O95163	ELP1	Elongator complex protein 1	ELP1_HUMAN	0	150254.28	15	45262.9	43478.5	37559.6	28113.6	22151.2	11811.9	4925.49	3485.6	138131	68770.4	107265	77319.7	48671.4	46107.2	45875.1	11807.9	79496.7	66482	64078.6	58358	40795.7	28361.1	23387.4	6567.6	48407.2	58701.9	35579.3	42397.7	21676.6	21689.4	7589.84	7279.63
O95168	NDUFB4	NADH dehydrogenase [ubiquinone] 1 beta subcomplex subunit 4	NDUB4_HUMAN	0	15208.59	1	30387.9	25299	26679.8	16689	14007.2	17175.2	2715.89	1251.15	169596	60960.5	118229	53347.6	38451.7	49304.9	48689.1	9317.22	118302	62241.2	95504.2	20112.8	28208.5	23654.1	16874.8	11776	56144.4	59908.6	28793.7	29913.6	25711	20135.3	5918.9	10320.5
O95182	NDUFA7	NADH dehydrogenase [ubiquinone] 1 alpha subcomplex subunit 7	NDUA7_HUMAN	0	12551.39	2	21978.2	12771.5	11362	10698	7518.27	24444.9	21096.7	14723.4	201683	75194.2			52685.5	72390.3	71695.9	33813.1		64049.2	64936.4		32196.1	36507.3	42336.4	33114	39251.6	34902.6	44768.7	25987.4	28123.5	19409.9	26860	13339.8
O95197	RTN3	Reticulon-3	RTN3_HUMAN	0	112611.04	4	431167	346292	351549	324466	264481	166422	123131	60860.8	1.29705e+06	713651	925663	749886	597750	613790	562431	380276	776046	538006	583609	543492	405800	390056	356420	230211	408415	435910	397905	343551	338892	303156	166534	163816
O95202	LETM1	Mitochondrial proton/calcium exchanger protein	LETM1_HUMAN	0	83354.16	22	701267	668581	641848	445458	392849	301536	165038	139826	2.28899e+06	1.23418e+06	1.75625e+06	1329880	1.0837e+06	1.03486e+06	961811	615866	1.52415e+06	1.0801e+06	1.05454e+06	969511	670322	679372	602864	374452	938231	990826	696631	650268	561578	578293	283947	260871
O95208	EPN2	Epsin-2	EPN2_HUMAN	0	68481.61	7	48998.9	57870.5	52984.3	50550.4	49413.1	57034.5	37238.6	15100.2	159635	83196.7	149601	97783.3	115953	144686	112942	53544.3	92639	70320.6	81709.4	102286	95307	83823.2	78134.4	46018.4	63904.2	55982.9	61848.2	59214.8	64627.6	60853.3	41270	27248.9
O95210	STBD1	Starch-binding domain-containing protein 1	STBD1_HUMAN	0	39007.26	3	31239.9	18419.6	26757.7	21523.9	22504	19677.1	10951.6	9178.24	78480.8	51185.4	83630.2	55531.4	40385.5	46687.2	35534.5	23200.2	61638	36915.2	42664.6	42481.7	38629.5	30053.6	27011	20610.7	28249.9	41257.3	33484.5	28366.7	28680.6	28530.2	16955.9	12426.3
O95218	ZRANB2	Zinc finger Ran-binding domain-containing protein 2	ZRAB2_HUMAN	0	37404.42	18	181071	169641	170252	164781	199286	198717	207843	164209	430058	239243	355818	318653	388504	422592	548488	522818	274261	200212	255224	280721	278082	345443	418780	341436	204048	198768	194943	205128	234977	221448	232536	244356
O95219	SNX4	Sorting nexin-4	SNX4_HUMAN	0	51908.82	12	128624	126607	96120.7	50241	31182.5	20174.9	7398.3	10788.4	359573	178553	212649	147695	74734.3	86552.2	61703.2	39999.2	271179	160059	125065	99393.5	71284.4	48375.3	39566.5	20675.3	123875	133980	103207	81749.1	46869	53785.6	19156.9	19597.9
O95229	ZWINT	ZW10 interactor	ZWINT_HUMAN	0	31293.42	3	14476.7	16505.4	14152.5	21460.6	15909.5	11892.5	10739.8	5914.63	56934.4	25626.9	38075.9	19039.1	16729.1	21271.4	22452.2	20944	23479.4	15314.3	11603.1	20674.6	20642.1	14914.2	13928.5	14912.1	15192.2	17135.2	12440.8	10436.6	15510	13336.7	12549.8	11706.1
O95232	LUC7L3	Luc7-like protein 3	LC7L3_HUMAN	0	51466.14	18	168677	185443	194378	175884	158547	120881	65808.4	48845.7	692941	391847	598033	522282	412239	384261	305569	159910	396573	296330	354809	353181	265475	251302	181642	104822	208095	232964	210930	223487	194768	147618	83877.9	63638.1
O95235	KIF20A	Kinesin-like protein KIF20A	KI20A_HUMAN	0	100277.96	6	24986.4	18827	12336.5	8156.63	9153.37	5937.39	3513.34	1506.3	69894.6	30232.4	44011	26136.7	14797.1		13202.8	8083.26	42549.7	25987.8	21170.5	22002.8	13701.1	10034		4491.21	24910.2	27008.1	18347	17358.1		11735.4	4506.67	1504.05
O95239	KIF4A	Chromosome-associated kinesin KIF4A	KIF4A_HUMAN	0	139881.05	18	49634.2	46642.6	44376.8	36297.6	32623.9	26061.4	17310.4	12866.5	139422	73514	95733.4	88191.5	64675.9	72095.8	76486.4	47867.3	90886.2	62013.4	63997.4	63650.3	55706.6	59790.2	49999.8	32054.8	59241.5	63836.1	51471.2	47155.6	36590.8	40762.5	22907.2	25099.1
O95248	SBF1	Myotubularin-related protein 5	MTMR5_HUMAN	0	208443.32	2	21997.4	5846.54	7429.63						88500.3	46253.8	59035.1	40867.9	1880.47	7586.02	6066.22		66442.2	42495.3	15267.9	24430.2	14070.1		3018.06	5209.46		12252.8		6948.16		2321.38
O95249	GOSR1	Golgi SNAP receptor complex member 1	GOSR1_HUMAN	0	28612.61	9	69915.4	67010.9	63743.9	51782.8	55774.2	38168.1	49781.9	25261.2	251762	110824	141328	108658	104228	135971	142312	121504	120959	109601	106486	124202	102107	121386	105148	78210	84779.5	85374.5	72840.1	76078.2	67984.6	79835.9	53941.2	60105.5
O95251	KAT7	Histone acetyltransferase KAT7	KAT7_HUMAN	0	70642.39	11	59174.7	51113.2	47851.6	37396.6	38965.5	49090	49638.8	26067.8	182985	86803.3	114107	106915	83412	94644.3	111911	116749	97384.6	79451.5	71859.7	78307.1	65130.1	84310.8	93148	64621.6	54428	72720	52604.3	57316.7	45947.3	52220.1	47441.4	54106.3
O95260	ATE1	Arginyl-tRNA--protein transferase 1	ATE1_HUMAN	0	59090.22	17	85474.1	94359.1	84977.9	68237.4	40000.2	23129.1	12746.2	9730.79	191417	131044	174346	144191	81103.5	64348.5	52131.3	30743	150330	113554	121771	125884	65238	50078.4	37543.8	23736.7	100438	105713	93307.6	79216.9	54057.8	43286.9	16421.8	12492.1
O95292	VAPB	Vesicle-associated membrane protein-associated protein B/C	VAPB_HUMAN	0	27228.39	13	532385	503924	495522	382763	342618	337598	196180	174601	2.28011e+06	1.03751e+06	1.54801e+06	1.12242e+06	906006	1.05155e+06	970019	631964	1.20287e+06	897988	973404	846864	665535	705081	573361	406168	777182	783009	569075	553802	456340	465921	281427	280137
O95295	SNAPIN	SNARE-associated protein Snapin	SNAPN_HUMAN	0	14873.96	5	60920.3	58347.8	61535.3	52870.4	46011.2	32301.2	24758.6	15098.2	142890	95088.5	129015	119947	95667	74857.8	91999.8	49785	100703	67665.5	87541.1	69255.5	61918.5	60530.6	53597.1	31016	67080	69971	63831.2	68318.8	57209.9	50020	31578.4	27775.3
O95297	MPZL1	Myelin protein zero-like protein 1	MPZL1_HUMAN	0	29082.18	6	30092.2	22072.1	23599.3	24649.4	26276.5	22550.6	15220.5	15405.8	87698.8	49243.2	63583.4	61102.3	63000.6	74472	77675.5	69698.1	41140.8	36628.1	55186.4	47692.6	50166.1	48678.8	45718.1	34943.6	33368.6	37082.3	32610.3	29086.8	37555.5	38434	23731.8	27543.4
O95299	NDUFA10	NADH dehydrogenase [ubiquinone] 1 alpha subcomplex subunit 10, mitochondrial	NDUAA_HUMAN	0	40750.6	10	58867.3	48359	43759.6	31574.1	17733.6	15389.4	4960.81	3181.14	162872	76299	114185	66021.1	41152.5	55659.1	44702.6	18118.9	83477.2	70857.1	74826.2	50918.6	32921.8	37088.4	32123	24400	51015	70307.5	51286.3	44603.7	26649.9	39426.4	6667.33	10220.8
O95302	FKBP9	Peptidyl-prolyl cis-trans isomerase FKBP9	FKBP9_HUMAN	0	63083.56	12	117323	117195	117635	83004.6	72436.4	43986.6	38216.5	23580.4	321895	170349	263589	207161	162705	167547	171765	104580	210431	150259	152453	178721	132043	129747	111167	51576.8	126345	127072	112697	119906	92183.3	86469.7	43845.4	43776
O95336	PGLS	6-phosphogluconolactonase	6PGL_HUMAN	0	27546.87	13	238699	257793	230277	170618	232055	118755	86183.5	12153.1	591336	303319	483167	371976	381838	450152	347883	58126.2	364924	285674	302051	399376	311926	345129	201948	34189.1	236438	248849	216526	261745	218805	216840	88000	29586
O95347	SMC2	Structural maintenance of chromosomes protein 2	SMC2_HUMAN	0	135656.07	42	182309	166264	128133	93162.7	72451.5	51261.2	25291.8	20324.8	489869	276863	358405	245611	180554	167101	146904	92012.2	331263	239028	226592	190921	128852	118587	91257	58578.9	218444	211903	155994	118072	94099.7	99061.7	40600.8	35813.8
O95352	ATG7	Ubiquitin-like modifier-activating enzyme ATG7	ATG7_HUMAN	0	77959.63	2	51076.8	13135.2	7406.02	2337.41		28510.8			129948	72484.2	97294.5	62365.7	29322.5	24282.2	19714.1		94773.8	48356.5	40778.7	31972.3	14614.4	12650.2	8921.26		157267	10812.1	29641.7	24409.6
O95359	TACC2	Transforming acidic coiled-coil-containing protein 2	TACC2_HUMAN	0	309427.42	27	110834	112694	119053	111670	119230	118074	116176	105387	291762	166372	231488	196724	239128	248763	299134	281470	186063	148193	176476	187090	187461	216100	232575	192798	132674	133478	130097	130546	142090	138524	133074	140671
O95361	TRIM16	Tripartite motif-containing protein 16	TRI16_HUMAN	0	63955.16	1	26086.7	15687.4	20386.7		14247.7	12523.4	4935.16	4660.06	63231.4	36098.5	48868.2	42009.6	31462	23917	21799.9	11774.6	56096.4	27738.5	39271.5	40134.7	24676.3	19708	14483	9813.86		28242.8	31602.6	18323.2	17870.8	18173.6	10063.1	5284.87
O95363	FARS2	Phenylalanine--tRNA ligase, mitochondrial	SYFM_HUMAN	0	52356.53	8	105474	76615.3	36505.5	26459.7	16986.7	10410.1	8742.72	2935.54	256940	93023.4	71602	55034.5	33075.2	37715	33279.6	27238.8	163035	124663	76884.6	51416	34968	35741.3	21983.5	17884.8	109025	108010	61688.8	38315.5	26574.6	30811.3	11931.8	18302.9
O95372	LYPLA2	Acyl-protein thioesterase 2	LYPA2_HUMAN	0.000185736	24736.95	5	119549	105266	106745	74042.5	86654	31828.3	9652.94	8962.56	378194	169393	221562	183464	103565	72028.1	6677.37	31354.3	169788	153333	150559	159373	97669.7	77840.1	22717.7	18343.6	142794	130845	98405.2	116883	79056.2	45327.2	3236.07	7524.27
O95373	IPO7	Importin-7	IPO7_HUMAN	0	119516.51	30	516478	559798	485974	322420	201159	116451	53613.9	42554.2	1.39124e+06	783477	1.13174e+06	819580	486766	361836	303184	141086	853778	652510	683694	615635	336383	257189	172485	112389	517278	573125	468073	402201	221311	203733	86739.9	67139.2
O95376	ARIH2	E3 ubiquitin-protein ligase ARIH2	ARI2_HUMAN	0	57818.86	4	32500.6	19722.9	18446.8	17925.2	19224.6	6678.58			67362.5	55073.2	58379	53684.7	45511.6	20149.1	13608.3		54000.6	38728.8	34113.6	42592.3	33086.4	13462	5771.24	1946.4	25559.5	33274.9	25772.4	29155.7	22343.9	6450.23
O95391	SLU7	Pre-mRNA-splicing factor SLU7	SLU7_HUMAN	0	68386.66	8	57759.2	53519.4	54419.7	44638.8	33087.7	59651.8	50354.2	51536.9	219971	117300	180687	148808	109760	139079	147302	133316	126107	87538	99232.1	93079.1	78717.9	100463	94505.3	86356.9	59477.6	65829.2	61127	64016.1	53061	43522.8	55777.1	55676.8
O95394	PGM3	Phosphoacetylglucosamine mutase	AGM1_HUMAN	0	59851.95	26	619315	632347	544776	343776	203759	92024.6	61528.1	51157.9	1.52368e+06	919953	1310734	766938	447965	359982	368521	217860	1.03238e+06	759856	832494	610305	353614	286664	213385	109594	649762	694526	617024	409070	262852	239235	102443	74005.2
O95400	CD2BP2	CD2 antigen cytoplasmic tail-binding protein 2	CD2B2_HUMAN	0	37646.46	9	163170	177959	185761	165334	142974	131542	118828	95917.3	419165	300136	445837	389775	326691	335040	321529	336266	314111	253793	332780	326579	256601	257050	256941	228642	187734	226315	216148	196174	167366	177485	150185	148731
O95425	SVIL	Supervillin	SVIL_HUMAN	0	247746.35	50	124945	118836	116544	100375	104493	109632	109571	78235.7	360687	200676	251903	253528	227673	263078	277074	253032	243923	177629	186199	200731	167592	196737	207023	175035	144743	153684	122437	130180	121603	126562	124323	120642
O95429	BAG4	BAG family molecular chaperone regulator 4	BAG4_HUMAN	0	49594.07	4	7815.52	8544.35	8495.36	5251.04	5978.4	6188.68	6575.42	6289.16	39694.6	15591.7	31491	17168.8	15997.3	14650	16039.1	20013.2	21115.3	14303.3	13250.2	11742.5	9373.21	11024.8	13907.5	14512.1	10966	11986.8	10484.7	9890.56	9605.02	9461.5	10524.2	10392
O95433	AHSA1	Activator of 90 kDa heat shock protein ATPase homolog 1	AHSA1_HUMAN	0	38274.31	18	799943	903381	837121	743046	709635	366443	206119	129862	2.28176e+06	1.46414e+06	2.04816e+06	1.71335e+06	1.51991e+06	1.1228e+06	855063	488108	1.57012e+06	1.15278e+06	1.27769e+06	1.41166e+06	1090263	727394	487144	296734	1.01479e+06	1005954	956002	947813	800530	538956	262833	220369
O95453	PARN	Poly(A)-specific ribonuclease PARN	PARN_HUMAN	0	73450.98	21	163666	164594	153668	126226	79409.4	52315.5	26961.4	20945.7	509916	279785	371745	292365	189981	175433	153380	88425.6	290113	219971	242675	243640	137112	115877	97790.6	55574.4	181847	195247	184860	154874	102589	95857.7	40729.1	40494
O95456	PSMG1	Proteasome assembly chaperone 1	PSMG1_HUMAN	0	32853.89	12	302729	315713	312539	284286	310631	260672	133144	40078.3	797193	440309	659710	617007	619352	616829	490022	144123	541924	396386	423392	474816	458398	423166	337704	87941.2	341477	334253	319643	366161	335016	311676	182310	66591.6
O95470	SGPL1	Sphingosine-1-phosphate lyase 1	SGPL1_HUMAN	0	63523.79	17	84534.1	66170.9	71072.4	57344.7	47095.9	33888.5	18769	18219	353439	176236	236964	162578	127058	133540	117263	63332.2	212245	146526	145828	123212	97761.4	84388.4	66364.5	46790.8	128731	126577	89390.6	79295.1	64291.2	70139.5	28112.3	29580.3
O95478	NSA2	Ribosome biogenesis protein NSA2 homolog	NSA2_HUMAN	0	30065.49	8	184801	153336	170188	129419	120809	67632	43345.5	24221.8	495906	299965	434550	369169	306835	331793	306945	168062	374357	266178	300017	283828	223215	241726	189069	94280.5	232266	227779	198125	187696	150596	184866	76608.9	67794.5
O95479	H6PD	GDH/6PGL endoplasmic bifunctional protein	G6PE_HUMAN	0	88892.68	16	36305.8	35363.6	29276.2	22879.9	11064	6816.55	3879.4	3458.92	81660.6	46067.7	71424.8	52608.9	24366.5	23902.6	16940.5	10377.7	59158	39798.4	41342.6	41810.3	17979.1	13786.5	12732.8	6833.76	31595.9	36147.9	26858.6	29656.5	9853.08	12663.1	3813.18	3336.63
O95486	SEC24A	Protein transport protein Sec24A	SC24A_HUMAN	0	119749.46	22	191183	190211	178990	92288.9	55252.3	23857.9	11101.1	6239.52	572316	308612	465260	271383	135113	118125	97538.2	49299.9	379928	276225	299114	190122	93453.9	78439	39429.3	29829.5	238852	246395	182446	125596	65587.7	70420.4	20466.9	20591.2
O95487	SEC24B	Protein transport protein Sec24B	SC24B_HUMAN	0	137417.73	12	27355.3	36299.6	28095.4	10331.2	7540.76	11350	13280.1	10697.7	87722.3	45639.1	66903.1	41832.9	22932	19526.5	21506.2	8567.76	65809.3	42355.2	46006.8	31477.3	18891.9	9456.2	12786.6	10163	36386.7	42616.5	24473.3	14716.1	12002.9	9727.92	17056.9	4143.3
O95544	NADK	NAD kinase	NADK_HUMAN	0	49228.2	8	165865	194313	172261	141404	170994	89581.4	108319	57282.2	436784	294762	393746	364477	331799	403816	419262	260798	268576	244682	272795	279834	233535	283574	284764	156501	190748	189392	136435	196160	188830	204217	138659	151731
O95551	TDP2	Tyrosyl-DNA phosphodiesterase 2	TYDP2_HUMAN	0	40929.56	11	242740	234699	176172	125094	81912.1	54013.3	29849	20056.3	639311	368793	440733	274164	198590	162989	151520	91140.3	410068	289106	262178	218437	122327	97661.7	84821.2	55626.4	265138	258168	183975	136279	93894.2	97042.9	45256	40423.5
O95562	SFT2D2	Vesicle transport protein SFT2B	SFT2B_HUMAN	0	17779.38	1	44482	38550.7	45716.1	47044	41506.4	47577.4	34473.9	40589.3	219370	87487.1	144369	102473	68767.7	88457.7	95738.2	91952.6	124027	57355	82169.6	68230	64366.6	60885.9	71608.8	69774.3	67233.8	56855.6	53700	43663.8	48894.5	52324.7	46454.4	43144.3
O95563	MPC2	Mitochondrial pyruvate carrier 2	MPC2_HUMAN	0	14278.88	2	45346.8	19000.1	4939.82	8166.1	4785.11				205014	48570.9	155133	67019.1	16642.8	28206.9	26981.2	1976.26	121625	74595.8	27149.7	42875.6	28882	24439.9	14899.7		22345.1	59672.1	16146.1	28269.2		14766.2		961.094
O95571	ETHE1	Persulfide dioxygenase ETHE1, mitochondrial	ETHE1_HUMAN	0	27872.93	12	397913	407438	362718	278678	236482	111846	42569.3	25328.8	1.01402e+06	555717	775354	577000	457274	343881	248497	116936	669281	472658	519399	499001	341120	256974	143859	69380.2	460070	430851	373548	373082	285611	209514	67296	51145.2
O95573	ACSL3	Fatty acid CoA ligase Acsl3	ACSL3_HUMAN	0	80420.08	19	141766	119401	109497	77571	59747.9	44351.9	24217.2	21598	486229	253957	326512	241723	169997	165266	143733	98377.4	340671	210072	211784	173004	114561	116449	83054.1	57670.8	183856	181529	141940	105998	85575.1	89710.9	35080.2	32199.2
O95602	POLR1A	DNA-directed RNA polymerase I subunit RPA1	RPA1_HUMAN	0	194811.18	39	143871	134345	108218	77527.4	63206.9	36532.3	19238.7	11384.2	375522	199159	255657	205742	148977	141073	127407	63441	268770	180634	163931	164168	114664	101030	77112	37442.7	155363	167146	110869	107111	78591	79604.3	30289.4	30536
O95619	YEATS4	YEATS domain-containing protein 4	YETS4_HUMAN	0	26499.49	8	51173.5	63704.4	55689	46262	39029.1	21178.7	15055.5	6683.65	119820	62147.8	114271	95201.1	81123.8	80290.3	78161.7	41506.2	93811.4	74761.4	78986.6	74505.8	51941.8	46369.3	42669.8	24451	50820.6	77234.3	63745.7	61721	44883.2	35375.9	18641.8	16268.7
O95625	ZBTB11	Zinc finger and BTB domain-containing protein 11	ZBT11_HUMAN	0	119383.59	1	1302.98	2887.5	2704.72	2375.72	2626.62	2875.73	2471.08	2503.58	7313.09	8229.23			6059.08	6272.01	5882.74	5902.17	4059.54	2670.52	3582.81	3303.1	4033.89	4504.37	4789.64	4316.36	2600.48	2553.45	3386.31	2517.93	2715.54	2283.23	3324.86	2729.49
O95628	CNOT4	CCR4-NOT transcription complex subunit 4	CNOT4_HUMAN	0	63510.03	0		7958.34	9492.49	10402.3	9180.75	10269.2	7039.87	3899.15			9081.52	10418.9	17713.2	11491.9	10625.7	5769.12			10084.5	7615.47	13179.7	9581.45	15856.5	5548.88	11180.1		12560.2	8361.55	12295.3	12194.9	12439.3	5667.06
O95630	STAMBP	STAM-binding protein	STABP_HUMAN	0	48076.89	20	225645	237362	224044	196470	168721	83990	51299.3	34081.4	503001	338337	474874	370907	308152	228185	214053	131432	336230	291919	314358	346957	248432	186654	141004	84582.7	232075	261822	236003	255206	207639	145701	78248.7	63986.9
O95633	FSTL3	Follistatin-related protein 3	FSTL3_HUMAN	0	27663.46	0		1314.89			822.687	1865.72	1636.13	2322.4		1674.6				2617.57	2710.07	5912.49			1786.43		2148.42	3140.85	3603.06	4627.15	1033.73	2021.07		955.701	1238.68	1701.58	3324.45	2166.75
O95639	CPSF4	Cleavage and polyadenylation specificity factor subunit 4	CPSF4_HUMAN	0	30254.77	8	118274	90691.4	86180.7	64255.8	57896.7	33646.5	15920	18106.1	287212	174830	203919	164900	121660	107627	100065	45684.2	179922	148476	140055	126102	87967.4	66569.1	50979.1	38470.5	127810	138705	94693.6	77088.4	68698.7	64638.3	26640.7	22270.5
O95671	ASMTL	Probable bifunctional dTTP/UTP pyrophosphatase/methyltransferase protein	ASML_HUMAN	0	68856.74	15	72560.5	74283.1	63987.2	60349	45032	28524.9	17433	11993.2	235786	127402	152946	123567	95431.7	73741.8	69376.6	36807	136991	105233	117885	107831	70506.1	54726.2	45069.8	25613.4	84916.8	81978.3	80449.3	74441.7	57553.3	43448.1	21667.5	17735.8
O95674	CDS2	Phosphatidate cytidylyltransferase 2	CDS2_HUMAN	0	51417.96	2	30969.6	27153.1	25083.1	24841.7	19964.9	21852.6	10984.3	10783.3	94419	55820.1	74953.3	60638.5	36204.1	57044.4	36151.1	28973.1	80500	48428.8	44671.4	31654.1	32049.2	25059.6	24809.1	24729.3	38517.2	42517.9	31634.1	29866.7	20352.4	29429.7	18193.7	15670.2
O95684	CEP43	Centrosomal protein 43	CEP43_HUMAN	0	43064.89	6	12774.4	15846.5	14819.2	10012.2	12259.3	7895.06	8794.08	5426.86	51437.5	22610.4	36122.8	25215.6	28344.9	30448.6	29156.2	20063.5	24755.5	20446.6	20257.9	23368.8	23576.1	23714.7	17919.1	14751.5	15993.5	19103.2	15891.8	15367.2	14066.7	16208.1	11771.3	12250.2
O95696	BRD1	Bromodomain-containing protein 1	BRD1_HUMAN	0	119520.09	5	21122.8	16294.3	13280.6	12115	9747.14	7074.42	4721.42	2431.87	58951.9	28245	36586.9	32653.4	27365.5	25468	26839.2	15149.3	30935.8	24740	27134.5	23802.6	22937.8	18493.1	15903.2	9285.56	22675.9	25954.7	20598	15788.1	15065.9	15776.5	7298.1	5698.52
O95707	POP4	Ribonuclease P protein subunit p29	RPP29_HUMAN	0	25424.73	5	85500.9	83913	79468.4	67870.6	55318	28877.2	9160.83	13942.5	179543	113319	214061	142731	91051	91684.9	69932.9	36350.6	139338	99911.7	96830.1	117156	82927.2	66807.2	56249	12371.1	74211.1	84981.6	77600.6	87393.4	67403.8	49899.5	16646.7	16015.2
O95716	RAB3D	Ras-related protein Rab-3D	RAB3D_HUMAN	0	24267.14	3	86004.8	75633.6	75109.7	63074.3	47075	50501.6	29703.2	23441.3	268624	98765.4	185067	151605	66210.6	72458.8	65340.6	35767.5	145289	77725.5	68228.2	66672.9	74431	61772	59853.7	34063.5	91879.5	98179.1	73489.5	60497.7	58133.7	70474.2	35707.4	35366.4
O95718;P11474	ESRRB;ESRRA	Steroid hormone receptor ERR2;Steroid hormone receptor ERR1	ERR2_HUMAN;ERR1_HUMAN	0.0016269	48053.7;45509.59	0
O95721	SNAP29	Synaptosomal-associated protein 29	SNP29_HUMAN	0	28970.32	11	54690.1	59923.6	50314.3	55442	62567.2	50762.7	56577.5	36549.3	162876	98856.1	155606	131373	130918	147859	198890	139035	130147	83873.6	95778	108510	91625.3	126929	131870	96700.6	80428.8	81457.3	72470.2	68529.1	68509.1	66189.9	66492.7	62065.2
O95747	OXSR1	Serine/threonine-protein kinase OSR1	OXSR1_HUMAN	0	58022.19	9	214647	213146	158899	110685	90926	58899.7	26356.9	29156.9	581533	301900	362377	255167	202443	180888	164227	63645	328909	250841	221056	192836	139113	146349	118281	38052	248780	243768	163802	153126	105418	119125	49043.3	44144.2
O95749	GGPS1	Geranylgeranyl pyrophosphate synthase	GGPPS_HUMAN	0	34870.89	3	48321	25412.3	56317.3	25898.4	8427.76	7252.57	3084.22		141216	69336.8	133916	56277.9	21295.9	6931.44	12283.7	7883.92	95558.3	55205.1	64704.7	37633.4	16900.3	9467.15	9134.57	4306.84	55201.9	49578.3	47067.3	28999.6	13455.7	14170.2	4940.53	4368.15
O95757	HSPA4L	Heat shock 70 kDa protein 4L	HS74L_HUMAN	0	94512.49	40	400767	436510	356721	180227	135520	100863	59409.5	39544.3	1.15226e+06	640424	855115	453220	338520	316318	275706	147787	736792	533378	541364	347668	227327	212066	172989	113594	478296	482568	395192	236018	168177	169923	77292.9	65343.6
O95758	PTBP3	Polypyrimidine tract-binding protein 3	PTBP3_HUMAN	0	59689.55	11	241383	225777	176886	105372	76044.3	33388.3	26313	27833.6	740600	437367	539083	364424	164824	215334	169084	102726	535601	342081	296256	258259	146361	123850	74378.3	56553.6	264007	298275	190292	143875	87391.2	95292.2	39585.6	29522.5
O95777	LSM8	U6 snRNA-associated Sm-like protein LSm8	LSM8_HUMAN	0	10402.64	5	187596	176266	171222	151005	157119	112472	104298	92339.6	708092	378061	533172	460392	430073	428988	472875	420329	342602	279907	328126	355352	293122	311997	310343	214507	199186	251256	255852	236844	218977	227749	187207	130044
O95782	AP2A1	AP-2 complex subunit alpha-1	AP2A1_HUMAN	0	107545.88	13	115368	121814	116402	94047.6	70251.3	30523.9	14735.7	16555.3	327665	210324	290816	227879	171772	141358	127692	51226.7	227870	170798	195205	176090	128198	112439	78288	27051.4	137799	152325	124980	120683	82546.9	85293.4	23456	24343.5
O95785	WIZ	Protein Wiz	WIZ_HUMAN	0	178674.19	20	70889.5	72268.3	69094.3	61599.1	62305.7	51707.6	47751.8	34494.7	154552	109804	143645	117345	123639	131672	148602	124656	117906	92934.6	101722	108407	92678.5	99714.7	108709	76455.3	83299.5	85553.7	78984.2	72856.9	69302.4	70526	57624.8	56889.4
O95793	STAU1	Double-stranded RNA-binding protein Staufen homolog 1	STAU1_HUMAN	0	63182.28	28	568861	518394	498755	405514	382600	242809	169622	147723	1687637	975317	1.41969e+06	1169720	871822	905797	838809	536362	1086284	809752	821144	940923	684198	635092	509015	301933	662775	711980	554263	557358	502379	485529	239563	253653
O95801	TTC4	Tetratricopeptide repeat protein 4	TTC4_HUMAN	0	44678.51	6	93008.8	86425.7	77085.2	48582.8	24123.5	17915.1	11607.8	7554.81	131925	119257	165618	116986	55165.6	70275.8	51955.5	36782.4	169205	124220	132229	102841	49134.5	50318.1	31671.9	22767.1	92194.5	109507	71864.9	62976.7	35105.1	37465.3	14597.7	16626.6
O95807	TMEM50A	Transmembrane protein 50A	TM50A_HUMAN	0	17400.24	1	20864.5	20657.3	18710.7	21775.5	18818.9	12960.3	6751.04	6453.3	39647.4	36631.4	41041.8	39739.6	39699.3	40687	44875.8	25733.8	30413.3	28879.5	33174.6	32962.1	29242.9	30246.4	25068.8	16847.8	26187.8	26286.4	25693.1	26950	18918	25310.5	11171	13836.2
O95816	BAG2	BAG family molecular chaperone regulator 2	BAG2_HUMAN	0	23771.92	11	271492	287718	272977	291735	270293	226750	162635	71373.6	757818	464639	677768	600018	591105	628558	589031	407891	493518	382173	446571	478177	434417	454008	401620	222392	308712	357928	310776	344292	322667	277402	194160	166413
O95817	BAG3	BAG family molecular chaperone regulator 3	BAG3_HUMAN	0	61594.68	25	84764.1	95123.8	91724.2	86542.9	90625.3	88595.9	91304.2	70110.1	246586	150891	212187	207617	200311	250690	271357	248369	160688	116881	138675	138627	143619	171602	203815	145629	94922.4	97925.8	97968.8	99048.8	103471	100599	108310	113559
O95819	MAP4K4	Mitogen-activated protein kinase kinase kinase kinase 4	M4K4_HUMAN	0	142100.79	6	21495.4	25791.9	21887.7	16783.6	12843.3	18773.6	7012.98	7663.52	51796.5	36474.4	50376.6	28909.3	40490.2	39983.8	42623.2	25197.8	38923.2	28165.3	30356.9	26186.9	25356.6	26375.3	29637.2	14285.7	24446.4	27269.2	22142.4	20585.5	17092.3	20774.1	11947.9	15224.7
O95822	MLYCD	Malonyl-CoA decarboxylase, mitochondrial	DCMC_HUMAN	0	55003.4	12	49593.4	50865.1	48288.1	40379.7	40125	15209.8	4928.03	4423.9	117704	64945.9	111733	74388.4	71431.7	47492.3	56739.3	16716.7	79887.4	60493.3	66423	58998	55490.2	22758.8	29158.2	13214.2	51949.6	51894.6	49460.1	51549.9	48386.4	22620.1	11610	9007.96
O95825	CRYZL1	Quinone oxidoreductase-like protein 1	QORL1_HUMAN	0	38696.53	4	165710	156890	14816	150609	172368	128791	57287.3	6023.69	470006	238073	339562	335835	254969	349675	212022		277647	207710	196935	267081	268961	250571	104574	16981.7	213650	194142	239165	209412	210094	195298	42127.1
O95831	AIFM1	Apoptosis-inducing factor 1, mitochondrial	AIFM1_HUMAN	0	66900.6	25	700469	721855	642469	588439	589911	425541	325256	102128	2.20746e+06	1.20557e+06	1.69791e+06	1.36803e+06	1320623	1.45988e+06	1.37739e+06	378391	1.3907e+06	1.0771e+06	1.10345e+06	1.22175e+06	1.01779e+06	1.0817e+06	832212	234293	783419	921494	714072	756338	599812	695618	387171	157675
O95833	CLIC3	Chloride intracellular channel protein 3	CLIC3_HUMAN	0	26648.48	1	1691.63	2315.17	1136.25	562.77	145.731					1272.43		1597.51					758.94	2108.07	573.784	1582.44					2249.5	2128.32	3153.74	2741.06		416.612
O95834	EML2	Echinoderm microtubule-associated protein-like 2	EMAL2_HUMAN	0	70678.79	17	146848	144677	137464	128979	119315	59486.2	16814	9510.18	355591	211716	311300	244890	222041	123752	82806.4	42600	219158	183425	201106	209563	162414	80993.6	42789.2	28509.7	155811	147913	153820	156007	121734	72178.2	23784	20652.4
O95835	LATS1	Serine/threonine-protein kinase LATS1	LATS1_HUMAN	0	126869.65	1	7395.77	7110.92	7439.14	6520.01	6912.33	10298.8	10942.4	7233.93	5822.94	8839	14252.2	8110.31	11832.1	11618.8	15170.2	8213.73	12405.9	9991.74	10380.7	12834.1	5511.74	13390.9	11945.4	14235.1	9388.73	7139.67	10720.1	8787.04	9784.52	8540.63	10903.6	9366.5
O95857	TSPAN13	Tetraspanin-13	TSN13_HUMAN	0	22147.2	2	49141.7	279694	35437.7	50819.6	45952	3799.15	8446.91		130580	122555	128291	163044	315642	372459	150587	2050.82	75898.2	70204	114449	79193.4	199141	141080	117527	12360.9	89953.9	159459	98923.6	138024	19720.5	80375.2	13035.6	23558.1
O95861	BPNT1	3'(2'),5'-bisphosphate nucleotidase 1	BPNT1_HUMAN	0	33392.33	15	165910	167937	163410	121604	51755.2	22633.7	12776.6	9017.72	390067	250129	370657	261123	119182	84007.9	67473.6	36845.3	269821	202899	221848	213149	82788.5	60805.4	46204.1	33108.2	178491	179285	157674	155692	68865.3	52455.1	22548.3	16973.5
O95865	DDAH2	Putative hydrolase DDAH2	DDAH2_HUMAN	0	29643.86	14	630538	686333	625477	563811	541896	269499	98884.5	40235.1	1.72671e+06	1.03906e+06	1.50292e+06	1.3315e+06	1.15076e+06	819297	523843	227773	1.14497e+06	862252	1.01578e+06	1082029	847414	544330	278825	128174	770682	749545	724149	740084	605287	392068	157264	84601.7
O95870	ABHD16A	Phosphatidylserine lipase ABHD16A	ABHGA_HUMAN	0	63243.34	3	36946.6	29873.9	21462.2	20471.1	16043.7	6406.78	3060.37		71657.2	40887.7	66133.3	49792.6	21784	30223	33084.3	16199.9	65888.8	54519	53072.7	16397.2	38724.1	38097.3	20785.7	6954.23	50530.1	48858.2	28543.8	30477.3	16675.8	24333.7	3937.64	4446.31
O95881	TXNDC12	Thioredoxin domain-containing protein 12	TXD12_HUMAN	0	19205.77	9	480889	449933	378511	329648	329527	235222	203430	127390	1.21234e+06	657745	924410	776126	746528	784779	736841	461991	679075	550240	553738	686352	616690	585746	500121	368614	391817	510144	353557	487518	388495	379897	235559	216621
O95900	TRUB2	Pseudouridylate synthase TRUB2, mitochondrial	TRUB2_HUMAN	0	36694.44	1	6414.66	8109.27	4330.85	2058.24	2574.87				25686.2	16507	16459.5	11609.9					19671.7	12936.4	6658.18						5355.61	16751.1
O95905	ECD	Protein ecdysoneless homolog	ECD_HUMAN	0	72758.05	3	13152.9	8649.05	3113.41						32177.7	15828.1	31305.4	16511.4		5882.71	3793.59		23209.8	22766.1	15893.2	12961.7	6610.26	3346.44	1616.94		932.074	12975.2		3959.82
O95926	SYF2	Pre-mRNA-splicing factor SYF2	SYF2_HUMAN	0	28722.38	5	33644	30489.9	33337.8	29249.3	35007.9	38836	48436.8	30662.7	86950.6	51754	73343.9	65722.5	69852.5	84546.1	73193.2	76293.1	59655.9	59619	51879.2	62077.5	52834.7	67822.4	64250.7	49253.6	42274.2	41832.2	37085.6	36860.2	47137.1	47193.4	43528.5	42544.2
O95983	MBD3	Methyl-CpG-binding domain protein 3	MBD3_HUMAN	0	32844.09	9	141459	131260	117579	69785.7	50953.7	33244	28055.2	15487.7	428253	211457	350391	197754	123948	137087	110359	89863.2	309642	177080	176661	168027	97948.1	84095.3	83140.5	56390.1	156023	150388	127609	104522	64572.4	69955.6	45639.5	35357.7
O95989	NUDT3	Diphosphoinositol polyphosphate phosphohydrolase 1	NUDT3_HUMAN	0	19470.96	6	283573	313782	269729	227677	268852	137385	42118.9	19122.1	687896	353621	634158	532286	524606	422898	267100	77278	429701	347028	328155	428433	359388	317954	133291	40876.3	297181	294394	274958	327277	295825	215869	42817.1	34580.5
O95994	AGR2	Anterior gradient protein 2 homolog	AGR2_HUMAN	0	19979.19	10	12477315	12841808	10131594	7.43253e+06	8178278	4166695	2.30644e+06	1.07355e+06	32088228	15414077	26892974	22521628	12722013	17200582	11344891	3.45143e+06	20634506	17050158	13230123	20315286	18110708	14385644	8.01107e+06	3376820	10493404	13832568	10156863	13519221	8518514	7973834	2.9752e+06	1.7464e+06
O95997	PTTG1	Securin	PTTG1_HUMAN	0	22024.35	0					15629.4	18807.3	18201.4	13589.9					22723.7		41381.3	38722.8				25768.4		21685.2	36887.8	28572.6				22079.8	20511.4	12293.1	18982.5	24731.1
O95999	BCL10	B-cell lymphoma/leukemia 10	BCL10_HUMAN	0	26251.58	7	56747.3	50909.2	45319.6	49467.1	52318.6	50097.3	53369.1	38929.5	120447	92740.1	72157.5	105415	98230.9	117169	125119	113735	88899.1	64907.6	74023.2	87109.7	74626.6	86791.3	89307	84474.6	60150.5	59687	55790.7	61525.8	66738.1	62856.8	56366.5	58359.3
O96000	NDUFB10	NADH dehydrogenase [ubiquinone] 1 beta subcomplex subunit 10	NDUBA_HUMAN	0	20776.67	6	72070.2	53990.7	67708.8	53142.4	43264	39769.1	24949.4	20441.6	217057	133477	175370	130230	105358	112754	141850	87465.7	156441	114950	109806	108485	78080.6	79386.2	80082.4	56880.1	107318	116409	92669.9	64973.1	53691.2	74805.7	35945.7	29896.8
O96005	CLPTM1	Putative lipid scramblase CLPTM1	CLPT1_HUMAN	0	76096.67	9	83733.2	61244.8	70807.1	43163	40208.5	28057.3	15891.5	13335.9	236285	134353	168192	147047	85656.4	102954	83237.5	50380.9	134455	110525	103417	72380.8	74953	53675.7	51019.6	33336.8	102284	113871	74164.2	69827.1	49589.9	54825.7	24374.3	25124.3
O96006	ZBED1	E3 SUMO-protein ligase ZBED1	ZBED1_HUMAN	0	78155.56	6	37037.6	37508.9	36754.8	24337.6	21758.3	12985	5919.28	4753.42	108417	56747	93627.1	69354.9	58026	44091.3	34021.1	16029.3	72365.4	52722.4	52832.5	54288.9	30782.7	22164	19071.2	9793.12	46581.7	44187.8	37345.2	31192	23051.6	19440.2	8647.51	7067.41
O96007	MOCS2	Molybdopterin synthase catalytic subunit	MOC2B_HUMAN	0	20943.98	1	22305.2		4187.42	4077.71	20294.5	6569.25	4413.8	3433.3	41632	22664.4		23343.5	22247.9	22439.8	25591.7	8877.03			17901.2	31635.5	16956.4	18341.7	13983.5	6279.05	13443.8	35955	11188.6	12660.1	14482.4	14428.3	5724.35	7445.88
O96008	TOMM40	Mitochondrial import receptor subunit TOM40 homolog	TOM40_HUMAN	0	37893.1	7	107664	90643.8	84909.3	57485.8	32448.3	24447	11612.3	6316.84	408766	249886	274913	205201	115500	100577	99553.5	36197.8	259642	186261	167774	121154	83656.5	72844.5	48784.3	32738.9	141428	173342	97428.7	75140.4	49511.6	55327.6	19552.1	15612.3
O96011	PEX11B	Peroxisomal membrane protein 11B	PX11B_HUMAN	0	28431.28	2	8886.6	8248.1	1131.98	5816.58	503.187	4178.12		1685.67	27131.4	19618.3	19254.6	14456.6		15876	10512.7	3175.39	16509.5	16525.8	12046.4				5832.49	2941.33	10278.8	12230.5	9721.99	5154.86	3124.04	5356.62
O96013	PAK4	Serine/threonine-protein kinase PAK 4	PAK4_HUMAN	0	64072.05	17	94294.3	93757.6	81764.4	59644.2	53143	48035.5	38666.4	27858.3	247516	131544	173366	129999	121133	133850	139913	96057.2	165587	119539	115270	110734	83771.3	96392.2	87181	65222.3	102308	107965	81562	75506.4	66399.5	66503	48101.6	49379.3
O96017	CHEK2	Serine/threonine-protein kinase Chk2	CHK2_HUMAN	0	60914.83	9	47887.6	47347.9	38193.3	30519.8	21514	17405.6	10511.2	4504.79	116794	66960	86756.6	56385.7	42349.4	31071.8	32877.8	21185.3	83719.6	58124.2	65843.7	44663.4	30092.7	26376.1	21023.5	17514	61015.8	51170.1	50784	36376.9	25886.9	23562.6	13331.8	11032.5
O96019	ACTL6A	Actin-like protein 6A	ACL6A_HUMAN	0	47460.96	11	739767	757211	700355	513614	248830	157425	68011.1	58712.7	1.73338e+06	1.0744e+06	1.46437e+06	1.22716e+06	571907	463137	385154	212422	1.3054e+06	891738	925613	951450	444101	339785	230347	108211	809253	827628	648210	665586	293292	246020	95589.5	89214.7
O96028	NSD2	Histone-lysine N-methyltransferase NSD2	NSD2_HUMAN	0	152258.28	4	12613.2	4426.93	3910.66	3052.69	8010.8		18866.1	4989.61	29711.8	11941.4	26770.2	15924.2	10179.1	14703.6	9207.26	16026.9	14597	18427.6	11192.6	13148.6	6963.2	7778.66	18830		13209.3	11798.7	5719.14	11803.1	5030.01	12013.1		27815.3
P00338	LDHA	L-lactate dehydrogenase A chain	LDHA_HUMAN	0	36688.72	19	15113080	15389785	13419577	11966005	14636536	6.50665e+06	4.8494e+06	969280	45326384	23480314	37785048	32591562	30500896	36066088	30947024	6938801	25831340	20405900	21898622	27329396	24214190	24555778	19194430	3.18168e+06	15883507	18552924	13892868	18489562	15320753	15878323	6.64105e+06	3.09089e+06
P00352	ALDH1A1	Aldehyde dehydrogenase 1A1	AL1A1_HUMAN	0	54861.84	34	5070582	5366245	5019500	4355535	4659045	2229774	2.62362e+06	918878	14554284	7620227	11470079	9583375	9997346	11127660	11940748	6.07891e+06	8910496	6.85075e+06	8190411	9176038	7.8287e+06	9262964	8485515	3636221	5.80554e+06	5.88956e+06	4676247	6.05195e+06	5.06283e+06	5.58288e+06	2.94795e+06	3.41715e+06
P00367	GLUD1	Glutamate dehydrogenase 1, mitochondrial	DHE3_HUMAN	0	61397.86	8	1171893	1.32293e+06	1.30669e+06	1.00616e+06	553860	170545	74364.4	33567	3.13898e+06	1.84656e+06	2.68489e+06	2.20807e+06	1.19928e+06	641444	574348	276349	2.01373e+06	1.52698e+06	1.78364e+06	1.866e+06	880134	436523	293605	176525	1.41589e+06	1.39505e+06	1.30323e+06	1.38595e+06	564784	407287	125433	109976
P00374	DHFR	Dihydrofolate reductase	DYR_HUMAN	0	21452.73	8	274991	190108	125171	100267	55499.1	28449.9	19824.5	14062.3	801347	313915	384899	268132	180571	173170	158379	68758.1	484575	251617	235079	189816	122481	128069	88067.6	53612.1	318872	197759	146634	102199	88319.9	99054	36552.1	36233.4
P00387	CYB5R3	NADH-cytochrome b5 reductase 3	NB5R3_HUMAN	0	34234.85	13	320533	280298	232208	190850	132303	54004.1	43435.8	20198.1	1207144	611557	857659	645636	354906	383788	394014	80558.9	809725	509459	472243	448024	291004	269718	203156	76513.3	363224	430372	218023	277531	124325	217856	66216	44862.8
P00390	GSR	Glutathione reductase, mitochondrial	GSHR_HUMAN	0	56257.01	23	949767	1.04308e+06	952467	928265	1.03597e+06	760490	701108	349954	2.79174e+06	1.52803e+06	2.24837e+06	2137590	2126962	2.27799e+06	2.50132e+06	1.73569e+06	1755967	1.26727e+06	1.51941e+06	1.64377e+06	1574686	1.69222e+06	1.62729e+06	944327	1.09307e+06	1.07726e+06	1062729	1.17768e+06	1184482	1167935	873159	814921
P00403	MT-CO2	Cytochrome c oxidase subunit 2	COX2_HUMAN	0	25565.01	6	319608	291559	255432	177880	107049	69500.8	31520.4	23182.2	1.21484e+06	775394	719817	592055	325440	312502	225284	135850	741211	529801	504628	336035	203110	186294	118623	75521.8	380439	444274	289624	226532	131555	148413	44901.8	35677.2
P00441	SOD1	Superoxide dismutase [Cu-Zn]	SODC_HUMAN	0	15935.74	7	1.8631e+06	2040223	1.94354e+06	1.65537e+06	1.77831e+06	1.51025e+06	1.43014e+06	878874	6143206	2961218	4674248	4017014	4.04712e+06	5132684	5885674	4.67333e+06	3.45041e+06	2.63698e+06	3.10039e+06	3.86044e+06	3.23169e+06	3.94348e+06	3.75389e+06	2.76751e+06	2188968	2.57214e+06	1.90972e+06	2.44579e+06	2.34004e+06	2.18359e+06	1.85482e+06	1691149
P00491	PNP	Purine nucleoside phosphorylase	PNPH_HUMAN	0	32117.86	19	329051	323577	279982	249052	277561	228414	193553	186413	883593	452107	723049	612036	624764	717663	899253	473963	507629	383544	409606	489522	479411	545048	601480	352912	300940	345010	245539	347890	294014	349648	265226	282775
P00492	HPRT1	Hypoxanthine-guanine phosphoribosyltransferase	HPRT_HUMAN	0	24579.38	11	837815	877870	758199	618780	708818	170094	320901	245487	1.93797e+06	1.07047e+06	1.86019e+06	1.30671e+06	1.16202e+06	1.59448e+06	1.96291e+06	839259	1.2347e+06	1.03281e+06	1.00198e+06	1.38212e+06	1.13388e+06	1.30969e+06	1.30455e+06	477652	738906	950672	595135	905837	624213	851623	359934	535264
P00505	GOT2	Aspartate aminotransferase, mitochondrial	AATM_HUMAN	0	47517.65	29	4788459	4.83115e+06	4439856	3.85182e+06	4.86145e+06	3623235	3825993	2.20362e+06	12426583	7.03974e+06	10786698	9438663	9492052	11380464	13087412	9750439	7.77195e+06	6.23029e+06	6860948	8.00269e+06	7601748	8888383	9040426	6254176	5199264	5403704	4811029	5.33162e+06	5272401	5870992	4.48508e+06	5.19803e+06
P00519	ABL1	Tyrosine-protein kinase ABL1	ABL1_HUMAN	0	122872.55	3	12555.6	11037.6	17024.4	11877.9	10639.9	11247.5	12530.8	9057.42	32486.3	19351.4	18928.9	11948.7	18455.6	20593.2	24907.9	21315.8	21954.2	13589.5	13327.9	14019.2	15775.7	12676.3	17187	14300.9	13026.5	10758.8	11414.9	11985.4	14335.1	11053.6	11717.2	11090.2
P00533	EGFR	Epidermal growth factor receptor	EGFR_HUMAN	0	134277.39	3	23304.7	1855		10739.1	8749.68		4727.68	6784.47	36438.5	22289.2	32137.6	24682.7	33596	20568.3	23750.1	9888.57	33175.6	21632.5	23454.3	21646.8	17773.7	7632.95	10538.2	7464.19	14501.9	16226.5	11156.4	14981.3	11699.8	15926.4	6792.17	6984.74
P00558	PGK1	Phosphoglycerate kinase 1	PGK1_HUMAN	0	44614.68	26	8069954	8.13396e+06	7883480	6199498	2222369	1.31387e+06	643670	460603	22924614	12768912	18966122	15092587	5.78052e+06	4980974	4330116	2.26855e+06	13662570	10209049	11846058	12417660	4.01198e+06	3.32229e+06	2.42288e+06	1378682	9286277	9216708	8608743	8310820	2.92153e+06	2778167	1.06892e+06	906867
P00568	AK1	Adenylate kinase isoenzyme 1	KAD1_HUMAN	0	21634.84	13	496655	562665	500657	389238	271235	109998	74564	58813.1	1.40252e+06	733548	1.15013e+06	870391	553577	404288	374151	270913	852756	674029	674973	739806	394788	256222	209207	116226	520715	560201	410545	531940	279603	191048	91473.9	101331
P00813	ADA	Adenosine deaminase	ADA_HUMAN	0	40764.44	20	132376	121795	124375	123022	116842	69818.3	55538.3	18689.8	328333	219652	297560	273779	267503	296545	294831	124451	269078	202887	230850	224843	205577	227926	184669	69752.3	147372	173954	134878	159673	145515	158526	72246.8	50498.5
P00846	MT-ATP6	ATP synthase subunit a	ATP6_HUMAN	0.000910913	24817.2	2	237866	126844	126687	132898	63482.8	16794.2	8028.9		526528	391269	461807	363375	298600	287174	97434.4	55521.5	424641	328652	293246	183342	143523	114529	112757	19553.1	264358	315580	173866	164485	81104.1	104619	16709.3	21647.9
P00918	CA2	Carbonic anhydrase 2	CAH2_HUMAN	0	29246.05	10	228557	263919	216317	175413	124814	41102.3	25513.1	17304.4	516447	319536	463901	401549	240079	135076	109366	76432.8	335199	294422	325064	366824	203459	99483	79444.8	49546.3	268900	279557	243467	251114	151045	76435.1	37330.3	30019.5
P00966	ASS1	Argininosuccinate synthase	ASSY_HUMAN	0	46530.37	23	873957	613844	425736	297710	215269	116824	68542.7	43597.9	2.22683e+06	1.15188e+06	1195253	798569	551171	473048	452262	295049	1.44777e+06	945442	774137	519692	416886	366527	262700	155148	930182	798080	509784	378248	280250	316035	112699	105873
P01009	SERPINA1	Alpha-1-antitrypsin	A1AT_HUMAN	0	46736.55	9	34535.6	43953	38199.4	34491.2	25420.3	23073.7	16234.9	9925.59	64845	43205.1	75274.4	63815.7	56658.1	64311.6	63802	33798.8	74130.5	54950	67835.5	55423.4	54596	46490.1	47593.1	21089.8	43412.9	46114.6	33431.3	46395.7	35912.2	35101.3	16743.3	18484.5
P01019	AGT	Angiotensinogen	ANGT_HUMAN	0	52069.93	6	76536.1	93091.4	90018	77143.8	80341.6	66594.7	22948.1	15224.7	212190	111790	176122	157365	141433	143643	77413.9	47838.4	141584	110012	128661	137660	109324	96025.4	56970.1	33349.7	94276	94345.7	85474.5	93073.3	82716.2	75806.1	31710.6	22683.3
P01023	A2M	Alpha-2-macroglobulin	A2MG_HUMAN	0.000368596	163290.99	0			22913.4		18240.1	8363.85	7583.23	4341.05	18084.5							15528.3							17778.6	10738.5						12023.1	7996.72	6909.97
P01034	CST3	Cystatin-C	CYTC_HUMAN	0	15799.22	5	66072.8	63984.7	66983.4	52648.6	63937.7	52173.2	47116.2	17317.2	178722	82022.1	139390	116449	115434	121823	146475	75747	112961	83928.9	80673	81221	86663.7	96619.5	112749	36526.1	56670.7	69274.5	65885.2	64902.3	72137.9	84187.9	50986.6	49258
P01111	NRAS	GTPase NRas	RASN_HUMAN	0	21229.16	2	136981	153036	97769.5	71484.3	44586.4	7627.4	8826.12	2726.64	351959	182945	292457	174094	116460	107040	93903.1	20988.6	284741	210410	142426	179493	108578	89660.9	46600.7	6908.97	112006	160534	64840.2	127861	39980.7	59571.1	9939.64	17504
P01116	KRAS	GTPase KRas	RASK_HUMAN	0	21655.82	4	161318	166237	150266	107991	89578.8	73878.4	34420.6	24590.3	316123	209555	266830	223655	167207	166446	180056	121748	244672	178348	179858	189180	146599	142346	143308	60002.7	167800	201357	122640	152377	95158.2	111545	37211.4	62223.2
P01130	LDLR	Low-density lipoprotein receptor	LDLR_HUMAN	0	95376.02	5	9222.19	9989.88	7772.94	7636.23	8096.25	7187.22	5042.86	3688.53	30087.1	11300.6	16349	10359.2	14547.8	8183.05	15031.9	16622.6	16022.3	9726.67	12725.7	10772.6	11738.2	10142.4	9749.82	9213.81	8311.46	8072.78	7141.69	9780.81	9531.54	9725.75	7239.49	6251.1
P01137	TGFB1	Transforming growth factor beta-1 proprotein	TGFB1_HUMAN	0.00655796	44325.11	0			27054.2		7427.15	8302.54		27484.3	40440.5		39492.4	46571.5	60404.9	66740.6			34821.9	28792.3	40158.4	24341.4	29316.2	34872.5	40058.6	18569.9	5163.05		7709.53		7759.54
P01889	HLA-B	HLA class I histocompatibility antigen, B alpha chain	HLAB_HUMAN	0	40460.07	1	18827.6	12639.2	14915.2	15160	12715.1	14636.2	8685.96	7858.57		9124.27	18817.3	17968.4				18301.6	19381.7	14362.9	5948.78	8959.64	13001.8	14824.4	17975.7	13497.4	14729.2	21202.5	14740.6	15764.6	15922.7	19398.4	11280.2	8524.35
P02511	CRYAB	Alpha-crystallin B chain	CRYAB_HUMAN	0	131729.29	0						17119.6			73499.7													102432		8981.57
P02545	LMNA	Prelamin-A/C	LMNA_HUMAN	0	74139.48	51	2.0336e+06	2.02521e+06	2.03958e+06	1.9609e+06	2105652	1.69345e+06	915900	501669	5707858	3.33343e+06	4.83082e+06	4131623	4.2522e+06	4568944	3.25803e+06	2.17207e+06	3.55094e+06	2873631	3.1736e+06	3.75301e+06	3.32533e+06	3.51593e+06	2305092	1.36355e+06	2.38582e+06	2.40262e+06	2417094	2405916	2520739	2.15985e+06	1.21581e+06	922626
P02649	APOE	Apolipoprotein E	APOE_HUMAN	0	36154.08	13	195522	172260	156625	135342	119442	123654	68913.4	73104.6	565335	351890	405745	341860	280752	299330	300084	240926	358246	283096	269395	255471	221337	234629	208560	148112	244141	236694	213795	189340	142278	177956	107155	87280.2
P02751	FN1	Fibronectin	FINC_HUMAN	0	272320.35	5	18090.2	19250.7	19681.1	15467.1	13772.6	16735.8	15415.3	10543.7	32871.2	22415	21297.2	26408.8	28465.8	25897.4	33555.8	30724.6	27724.2	18300.3	22011.9	20792.9	24093.7	23324.5	33210.1	19458.9	16390.2	15602.5	18188.8	18918.6	20109.6	19156.1	17631.9	16530.7
P02753	RBP4	Retinol-binding protein 4	RET4_HUMAN	0	23010	4	47777	59244.3	30651	38461.2	43499.7	27868.5	47489.4	28025.6	144951	59237.8	104326	93064.6	75668.2	113552	131094	128754	76003.3	61211.3	53161.2	79604	68622.7	83879.5	105462	71777.6	45558.9	53906.4	35309.4	48556.6	48144.2	50112.9	60120.8	58875
P02765	AHSG	Alpha-2-HS-glycoprotein	FETUA_HUMAN	0	39340.73	2	59568.2	43953.6	37727.1	41414.8	38122.5	44719.2	31308.3	33016.1	152951	74898.8	149594	85161.3	68826.6	79176	81977.2	59234.4	112223	59154.8	67374.1	51403.6	53910.4	42891.5	40999.2	38650.8	66311.4	67276.3	48480	48655.3	40855.7	25543	38562.2	34908.8
P02768	ALB	Albumin	ALBU_HUMAN	0	69366.68	4	58603.6	43866.2	39696.2	48554.6	76697.6	43599.5	43147.7	29343.7	137209	1.7868e+06	100803	114947	85913.8	119286	140614	103059	86895.1	66095.9	86410.5	82874.7	88068.8	103354	111742	68923.6	51230.3	49794.2	99628.7	54396.2	59003.7	54674.9	45083.8	52313.5
P02786	TFRC	Transferrin receptor protein 1	TFR1_HUMAN	0	84871.37	31	439097	393584	392468	327452	306506	178161	102819	101897	1.2543e+06	699210	1.00269e+06	864937	712381	781520	805498	353887	843940	630466	639408	673196	544847	575504	480714	184412	499966	569521	374869	467020	354483	436448	161290	166385
P02788	LTF	Lactotransferrin	TRFL_HUMAN	0	78181.95	1	66205.3	68852.6	99577.3	68384	87823.2	35883.4	53467.5	24527.2	173458	103543	145076	149953	106485	164651	166404	163207	115011	89464.8	88819.4	90857.9	113742	140062	144506	93839.2	82234	75654.6	81777.6	79652.5	89151.6	113445	58759.5	82715.7
P03891	MT-ND2	NADH-ubiquinone oxidoreductase chain 2	NU2M_HUMAN	0.00655796	38960.91	1	268.536								11220.3	5504.91	17455	26030.6					3373.84	263.15		1476.48	1273.99					2757.6
P03905	MT-ND4	NADH-ubiquinone oxidoreductase chain 4	NU4M_HUMAN	0	51580.92	2	2813.13	1949.16							17948.7	12231.1	13950.9	11100.3		3968.36			7517.59	4555.76		2842.23	5525.47					4133.53		2815.25
P04040	CAT	Catalase	CATA_HUMAN	0	59756.17	27	440996	435547	421149	380641	417471	313667	285191	54685.6	1.22218e+06	646722	1057159	918210	766206	943516	947954	197575	732291	566049	605108	722006	643442	713200	669566	124255	426209	478768	430571	486121	452601	458437	337915	82660.9
P04062	GBA1	Lysosomal acid glucosylceramidase	GBA1_HUMAN	0	59716.28	13	259345	242833	236112	163513	107043	70567.5	46803.6	32568.9	687390	394869	581232	399124	263358	246927	233179	138313	461347	343335	379894	320662	193002	164611	129824	83405.2	279049	286676	250816	202996	142245	139071	63727.7	51265.5
P04066	FUCA1	Tissue alpha-L-fucosidase	FUCO_HUMAN	0	53688.85	5	33553.8	21195.3	11847.6	57404.9	31354	9908.15	4566.34		96662.2	49945.9	81350.9	61900.8	64508.4	64335.5	34697.7	6893.29	63460.5	45106.7	50978.1	60093.6	50374.5	44188	21589.8		36503.5	40532.4	30937.2	32776	26717.9	30330.8	4293.37
P04075	ALDOA	Fructose-bisphosphate aldolase A	ALDOA_HUMAN	0	39420.01	27	7119666	7140853	6754047	5940975	6957544	5756518	5.35556e+06	1.0663e+06	22212084	12399460	18182872	15628116	15463655	19133576	20746952	5369333	12695403	10253176	11013035	13153412	12214105	14387823	13796238	3.09213e+06	7635676	8.26091e+06	7.85333e+06	8722370	8723726	8014641	6689250	2.09348e+06
P04080	CSTB	Cystatin-B	CYTB_HUMAN	0	11139.59	8	513750	533276	517094	447955	498081	361871	276570	153780	1.66405e+06	982038	1.50289e+06	1.31346e+06	1.20565e+06	1.31629e+06	1.31409e+06	718598	999384	802481	843863	1.13598e+06	909304	970144	884743	374686	594464	709211	657975	749399	765984	711104	436766	316260
P04083	ANXA1	Annexin A1	ANXA1_HUMAN	0	38714.24	22	683519	731052	703834	389900	143000	96170.8	43352.1	36845.9	1.78152e+06	1.0472e+06	1.50018e+06	973692	384309	344686	304445	138037	1.12061e+06	880356	1.00901e+06	772619	281316	226523	168574	98045	764666	746965	680681	497078	184542	202886	68387.5	64323.3
P04156	PRNP	Major prion protein	PRIO_HUMAN	0	27661.16	2	8184.88	7990.13	6982.38	7503.16	8064.99	6042.55	6184.16	4157.83	35953.9	13259.2	35635	24840	14813.3	13300.8	15726.3	13255.4	23691.3	8257.89	11444.1	6293.45	6396.5	8652.47	8730.7	12805.7	8882.27	8106.81	6886.06	10008.9	8689.16	10206.3	11333.2	11086.2
P04179	SOD2	Superoxide dismutase [Mn], mitochondrial	SODM_HUMAN	0	24750.14	11	763908	786971	689159	613650	667707	580441	538268	327199	2.10519e+06	1138092	1754271	1.44287e+06	1268596	1.71932e+06	1.99833e+06	1.33033e+06	1.32456e+06	1.04111e+06	1061506	1414879	1.20128e+06	1299890	1.32567e+06	725509	790409	914031	731339	880878	830239	729227	566425	834541
P04181	OAT	Ornithine aminotransferase, mitochondrial	OAT_HUMAN	0	48534.83	23	1479689	1.09259e+06	740464	512877	382674	212928	99328	140661	4253444	2.12332e+06	2.5528e+06	1.74675e+06	1.00506e+06	1.07806e+06	997181	273859	2.69209e+06	1.73947e+06	1.31954e+06	1.28152e+06	844462	714385	491656	233969	1.18794e+06	1.53725e+06	746826	793818	404203	567032	152389	150311
P04183	TK1	Thymidine kinase, cytosolic	KITH_HUMAN	0	25468.69	13	170222	152948	128516	97080.5	85483.7	77477.3	59006.1	39069.6	493267	276215	376462	265029	229849	229780	231973	153848	334724	210765	218960	199434	158902	160513	164820	105122	195134	187056	160087	131862	111160	112482	84760.6	71864.1
P04234	CD3D	T-cell surface glycoprotein CD3 delta chain	CD3D_HUMAN	0	144999.22	20	93484.4	86016	22509.1	23353.2	81361.2	111092	40827.8	24366.5	552547	49812.3	71400	58082.6	164985	624082	181676	117234	43992.6	57096.7	36613	154706	196034	382781	137340	213085	58933.2	64217.4	45173.1	27708.3	23128.9	55939.1	27764.7	41010.2
P04406	GAPDH	Glyceraldehyde-3-phosphate dehydrogenase	G3P_HUMAN	0	36053.21	21	37760100	38214604	33264810	26576782	23964716	8.22049e+06	2.5343e+06	2293907	96159832	54877948	78093808	65867060	53110128	30947604	21009614	10089555	65368880	49175136	49717904	60625364	44892728	23281730	11503596	5.56317e+06	40948760	45536824	32076796	41512776	29257178	16184450	4144245	4437938
P04424	ASL	Argininosuccinate lyase	ARLY_HUMAN	0	51657.97	22	135954	139200	126624	118694	116646	25863	10780.9	7734.76	354432	205297	314560	258470	240531	110371	63684.8	34843.8	238239	183589	196226	232808	187895	74251.3	39385.6	20712.2	146267	157433	132772	148466	123070	48402.2	16539.9	13741.8
P04439	HLA-A	HLA class I histocompatibility antigen, A alpha chain	HLAA_HUMAN	0	40840.72	3	161782	115530	101125	93535.3	99093.7	77988	35030.1	50619.4	712521	237813	437044	355949	212778	289125	279584	186207	395020	273754	159641	207423	184009	206515	141721	76335.3	118517	244933	114814	146327	111463	122820	50994.3	78265.7
P04626	ERBB2	Receptor tyrosine-protein kinase erbB-2	ERBB2_HUMAN	0	137910.49	7	22850.7	17758.2	17758.5	16055.7	19281.2	19542.7	16803.5	10834.8	61639.9	31762.5	43819.4	43549	35655.9	40192.6	48155.7	29267.5	30472.8	21914	29181.9	28648.8	23770.2	28540.7	28882.6	21405.6	22717.9	21274.8	21444	22914.9	19018	22312.3	20605.1	16409.3
P04632	CAPNS1	Calpain small subunit 1	CPNS1_HUMAN	0	28315.71	8	263314	281112	229349	200592	188478	106655	79103.3	39230.2	755407	471428	715982	573867	403310	299049	263617	157974	509771	348845	411915	413261	323758	214514	185715	114565	290884	302543	297708	307797	256146	156760	113885	83654.3
P04733	MT1F	Metallothionein-1F	MT1F_HUMAN	0	6086.21	1	2408.88	1544.27	2409.06	1591.31	3486.02	4436.84	6269.36	5805.51		2764.05	3931.86	3349.75	1627.28	6806.3	10497.7	15249.7	2559.3	1566.09		3756.52	3643.24	7906.44	9912.1	7493.99			2756.68	3218.34	3264.33	3667.4	7112.65	7009.02
P04792	HSPB1	Heat shock protein beta-1	HSPB1_HUMAN	0	22782.52	7	58848.9	53965.3	49496.7	41472.6	40583.5	16332.3	19106.2	11787.1	164170	100777	119612	102542	90398.9	89340.9	110905	45002.8	121629	82353.7	90800.4	80297.8	68549.6	69358.6	75215.3	26181.3	63123.6	69472.9	44405.2	54495.8	44498.2	52506.3	20180.3	27593.6
P04818	TYMS	Thymidylate synthase	TYSY_HUMAN	0	35715.96	10	235027	214775	114038	50042.6	36593.6	24966.7	13076.8	13607	560581	264024	296347	166589	127616	111594	98744.2	42217.9	314289	253578	179410	111496	80251.4	68224.1	51036.5	24491.7	214634	233930	107295	77558.9	40061.7	56558.5	24118.3	21361.1
P04843	RPN1	Dolichyl-diphosphooligosaccharide--protein glycosyltransferase subunit 1	RPN1_HUMAN	0	68569.42	33	502349	408958	392976	318885	221321	168240	69009.4	73097.1	2.10329e+06	1.15498e+06	1.4716e+06	1.14368e+06	694838	759648	684813	376147	1.31374e+06	939892	827348	723454	544966	476021	349765	205961	659874	773686	499348	455130	299352	381191	145873	134031
P04844	RPN2	Dolichyl-diphosphooligosaccharide--protein glycosyltransferase subunit 2	RPN2_HUMAN	0	69284	17	550463	490257	436180	353038	246120	179794	80687.9	80533.3	1.98285e+06	1.27059e+06	1.51366e+06	1.20146e+06	778338	780991	654355	304063	1.21142e+06	849112	869318	732248	535986	480639	332657	228994	659719	717469	533925	469927	282260	382322	152222	107134
P04899	GNAI2	Guanine nucleotide-binding protein G(i) subunit alpha-2	GNAI2_HUMAN	0	40450.9	8	37285.9	31443.8	33602.8	33767.4	27590.6	25842.5	14875.6	12006.8	119874	65655.3	103690	84072.5	68515.9	75124	81206.4	41529.2	71125.1	50802.3	55923.6	54338.9	48967.5	47126.4	43688.6	26992	38654.3	47555.7	39871.6	41822.5	37171	36894	21176.5	17772.6
P04908;P0C0S8;P20671;Q16777;Q6FI13;Q7L7L0;Q93077;Q96KK5;Q99878;Q9BTM1	H2AC4;H2AC11;H2AC7;H2AC20;H2AC18;H2AC25;H2AC6;H2AC12;H2AC14;H2AJ	Histone H2A type 1-B/E;Histone H2A type 1;Histone H2A type 1-D;Histone H2A type 2-C;Histone H2A type 2-A;Histone H2A type 3;Histone H2A type 1-C;Histone H2A type 1-H;Histone H2A type 1-J;Histone H2A.J	H2A1B_HUMAN;H2A1_HUMAN;H2A1D_HUMAN;H2A2C_HUMAN;H2A2A_HUMAN;H2A3_HUMAN;H2A1C_HUMAN;H2A1H_HUMAN;H2A1J_HUMAN;H2AJ_HUMAN	0	14135.49;14091.48;14107.48;13988.37;14095.48;14121.46;14105.46;13906.25;13936.28;14019.41	0
P04920	SLC4A2	Anion exchange protein 2	B3A2_HUMAN	0.000368596	137009.32	2	13041.5	50276.9	16149.9	7435.28	8149.36	8210.12	7043.87	8781.22	16551.6		27108.4	16489.1	14490.7	15087.2	17791.4	13949.6	3631.37	7292.25	11871.7	10338.3	19579.2	16188.9	24331.2	10278.9	17349.6	15305.4	18657.8	14282.3	20814.2	3336.03	10963.8	13388.6
P05023	ATP1A1	Sodium/potassium-transporting ATPase subunit alpha-1	AT1A1_HUMAN	0	112896.09	34	1.69959e+06	1.37243e+06	1.52208e+06	1.6142e+06	1.4512e+06	1116794	820145	632613	5976914	3.30286e+06	4434044	3.98969e+06	3.58243e+06	3.96089e+06	4210615	3.04374e+06	3.54795e+06	2.67471e+06	3.12952e+06	3025021	2.63707e+06	2.88048e+06	2602114	1.70461e+06	2158058	2.3659e+06	1.94029e+06	2.10858e+06	1.86468e+06	2135816	1.10683e+06	1.16909e+06
P05026	ATP1B1	Sodium/potassium-transporting ATPase subunit beta-1	AT1B1_HUMAN	0	35061.3	12	662462	540323	601246	552534	539552	469344	302795	307244	1973043	1.26694e+06	1651508	1.5884e+06	1.31034e+06	1.45503e+06	1424860	1.06454e+06	1.44373e+06	1.02638e+06	1212397	1.18426e+06	935325	1.01858e+06	855878	642551	883673	884080	704737	747284	705210	787909	435205	450653
P05062	ALDOB	Fructose-bisphosphate aldolase B	ALDOB_HUMAN	0	39473.02	2	30533.7	12236.5	1018.47	14750.3	8020.83			1446.22	117680	95093.8	91246.2	37125.7	44927.2	32820.3			38629.5			17678.8	21481.5					28464.8		21302.8	36364.8			1953.65
P05067	APP	Amyloid-beta precursor protein	A4_HUMAN	0	86943.24	13	52146	50826.5	47507.3	38606.6	41633.8	32718.6	37288.9	26033.1	124348	62834.3	108319	76293.5	82723.4	94481	101390	82882.4	81247.9	67041.8	70138.7	78937.8	70799.4	76763.5	87000.9	48360.1	52015.5	52754.5	46697.2	51745.9	49035.1	48038.1	41884.4	38235.1
P05090	APOD	Apolipoprotein D	APOD_HUMAN	0	21275.55	6	315953	266020	287411	227133	193395	186256	103189	100998	1.17937e+06	633300	788352	573859	475784	389292	417392	351716	623377	423790	466596	369480	288341	281457	243510	237936	419708	426368	366508	268219	256196	246041	142006	153366
P05091	ALDH2	Aldehyde dehydrogenase, mitochondrial	ALDH2_HUMAN	0	56381.31	21	1.7017e+06	1798424	1.60856e+06	1.16936e+06	815777	213924	120219	82573.8	4.98365e+06	2.76843e+06	3853348	2.85553e+06	1.99044e+06	1.16471e+06	867110	358382	2.92052e+06	2.24243e+06	2.62571e+06	2.60884e+06	1.37722e+06	819801	445480	237848	2.01957e+06	1970022	1.60255e+06	1613336	884429	674453	174754	191614
P05114	HMGN1	Non-histone chromosomal protein HMG-14	HMGN1_HUMAN	0	10658.9	8	390312	442266	410619	395583	454811	471826	516480	427835	1.01935e+06	571792	894635	778886	791334	871314	1.0768e+06	1.16125e+06	698673	490908	648443	742566	678840	819600	928296	755531	527169	511223	476023	506986	548577	521142	506285	517581
P05141	SLC25A5	ADP/ATP translocase 2	ADT2_HUMAN	0	32852.23	7	496166	431148	426929	320990	230243	85360.7	48059.4	21584.1	1889466	1045608	1.39529e+06	1.02354e+06	670792	611084	558516	171847	1315159	864383	921425	774475	471971	445576	277745	100865	691963	793817	458213	453709	322489	405592	90557	82940
P05161	ISG15	Ubiquitin-like protein ISG15	ISG15_HUMAN	0	17887.5	9	220057	206769	194630	185019	121117	21388.7	11345.2	5733.15	456924	297622	384363	301774	274829	110843	99577.8	42669.4	293066	213474	287606	279896	168103	67330.7	48875.6	16792.1	193769	206788	183265	211343	106849	60100	14071.7	20526.7
P05162	LGALS2	Galectin-2	LEG2_HUMAN	0	14644.45	7	239117	241529	203326	162684	170184	84319.6	93743.1	62800.3	530939	368006	530060	422127	333048	373443	425892	279175	436030	288385	310447	295893	273394	251217	270299	141643	227034	270831	187527	217894	192534	190285	114420	155766
P05165	PCCA	Propionyl-CoA carboxylase alpha chain, mitochondrial	PCCA_HUMAN	0	80058.93	29	269222	265270	243326	174890	64713	43166.6	20158	14446.3	673617	402838	612295	392598	188195	154520	136160	75036.5	441729	341067	350220	318651	130569	97335.5	68819.1	42423.1	274448	285554	257168	218096	86388.6	83041.9	30071.8	28622.3
P05166	PCCB	Propionyl-CoA carboxylase beta chain, mitochondrial	PCCB_HUMAN	0	58215.67	23	356425	359190	345121	321994	265447	81145.4	32433.5	21791.2	921617	514734	767172	643514	502134	326235	202340	93034.8	580224	431863	514640	511837	374236	222546	124725	64186.5	377547	384977	343708	367969	261382	172603	49469.5	43517.4
P05187	ALPP	Alkaline phosphatase, placental type	PPB1_HUMAN	0	57953.83	2	94113.9	299490	283157	6236.17	8254.52	10758.4	22555.3	39388.5	84990.3	65376.2	197811	135904	56964.8	64676.5	56023.9		174739		154723	108442	38836.7	38420.6		17654.2	85293.9		96932.7	55135		44374	23173.8	21213.9
P05198	EIF2S1	Eukaryotic translation initiation factor 2 subunit 1	IF2A_HUMAN	0	36112.16	25	516029	504696	488407	438292	415010	181172	95338	59945	1.37301e+06	808234	1.16876e+06	992044	871962	673200	550845	322263	871383	674384	769348	799732	654523	479083	359343	201148	552775	576904	517559	576402	501367	357506	162157	130157
P05204	HMGN2	Non-histone chromosomal protein HMG-17	HMGN2_HUMAN	0	9392.67	1	350921	397484	365912	409825	385913	486957	453460	472620	1.14155e+06	547098	911806	784176	713772	974812	1.08514e+06	1.02958e+06	851252	453516	524099	591776	413907	590443	711363	610279	532136	367158	463326	397946	363710	434699	508947	554102
P05362	ICAM1	Intercellular adhesion molecule 1	ICAM1_HUMAN	0	57825.22	11	149652	129773	145977	142400	159495	138683	104625	81611.2	430037	235719	345584	297415	290831	344131	388693	302138	273740	193921	227961	243127	224686	263398	277464	203702	191393	188768	166975	187202	185783	204018	146251	157496
P05386	RPLP1	Large ribosomal subunit protein P1	RLA1_HUMAN	0	11513.93	3	117034	141113	100372	74021	67689.1	39306.1	41924.7	19546.2	513232	215807	329172	250006	169557	151896	164486	40631.5	221738	168151	204702	243502	140842	142192	94151	45147.4	157381	179819	109171	144140	89093.2	121476	62101.5	42606.8
P05387	RPLP2	Large ribosomal subunit protein P2	RLA2_HUMAN	0	11664.93	6	273171	287940	281688	222283	210302	136209	177170	109015	1.36806e+06	696614	900850	801476	725146	714906	852664	635429	698311	458486	558411	617599	446527	504953	508119	350534	421200	462404	369190	385531	343904	376589	277263	342528
P05388	RPLP0	Large ribosomal subunit protein uL10	RLA0_HUMAN	0	34273.5	4	890213	925454	851526	727551	631036	445152	272342	155918	3.23755e+06	1.62032e+06	2.3123e+06	1.86941e+06	1.51219e+06	1.28171e+06	1185224	593232	2.01462e+06	1.36338e+06	1.60032e+06	1.49981e+06	1.0998e+06	980595	764454	466982	1.30872e+06	1.29439e+06	1.09151e+06	982595	736927	739931	378781	315344
P05423	POLR3D	DNA-directed RNA polymerase III subunit RPC4	RPC4_HUMAN	0	44395.84	6	182740	207836	181666	140382	109102	89575.4	49453	32791.2	380662	294774	374651	313118	251688	202174	215492	116366	316893	237256	227233	244106	161376	154231	123123	83128.3	268611	242010	187888	169932	130386	145355	65205.3	58661.3
P05455	SSB	Lupus La protein	LA_HUMAN	0	46837.05	30	1.65871e+06	1.70817e+06	1.56489e+06	1.39581e+06	1.34982e+06	655212	319855	211731	4906249	2582507	4.06183e+06	3.48021e+06	2.9083e+06	2.10327e+06	1.64393e+06	903722	3.07499e+06	2.30953e+06	2.51402e+06	3.02178e+06	2.32574e+06	1.58022e+06	986378	553275	1.77989e+06	1.97044e+06	1799932	1.97321e+06	1611403	1062232	493773	338275
P05496;P48201;Q06055	ATP5MC1;ATP5MC3;ATP5MC2	ATP synthase F(0) complex subunit C1, mitochondrial;ATP synthase F(0) complex subunit C3, mitochondrial;ATP synthase F(0) complex subunit C2, mitochondrial	AT5G1_HUMAN;AT5G3_HUMAN;AT5G2_HUMAN	0	14276.73;14693.07;14637.21	0
P05556	ITGB1	Integrin beta-1	ITB1_HUMAN	0	88415.27	21	182045	152173	156753	157420	145034	138300	99098.6	82104.3	539837	318771	428505	356813	312940	334327	341190	322606	347603	264132	282638	280335	235022	277784	245500	181272	220889	234250	202859	190968	190635	209366	128183	119648
P05771	PRKCB	Protein kinase C beta type	KPCB_HUMAN	0	178594.98	66	5928455	6157569	5.84531e+06	5.40214e+06	5.66039e+06	4.02403e+06	2.83302e+06	1.38083e+06	17609858	10396506	15477898	13310976	12518355	13153990	12855815	6.09092e+06	11274626	8453252	9788390	10642612	9252375	9344311	7803293	3.53062e+06	7048458	7539286	6674859	6956657	6022804	5949671	4.10857e+06	2.88069e+06
P05997	COL5A2	Collagen alpha-2(V) chain	CO5A2_HUMAN	0	144910.09	4	33250	35910.3	28532.4	27594	29959.8	31240.5	24955.4	20226.5	65383.3	35000	58441.4	42467.5	43604	54490.1	62597.6	62596.1	39967.7	33775.1	35517.4	46517.4	33177.9	40810.6	52713.5	41115.1	35465.1	30717.5	30351.2	29093.6	32467.2	32827.9	27777.5	33539.4
P06132	UROD	Uroporphyrinogen decarboxylase	DCUP_HUMAN	0	40786.9	12	189460	200043	176958	153657	172760	75502.9	61887	12000	415261	232791	367092	311547	319874	324216	281961	53645.9	292807	242918	248297	315746	282847	288082	194500	27646.7	199302	212367	156584	208985	173847	200093	65139.9	22580.1
P06213	INSR	Insulin receptor	INSR_HUMAN	0	156332.86	15	33756.3	29270.1	27536.6	26732.4	25435.3	23080	16831.4	16245.9	87738.8	58305	71643.2	68281.4	61092.1	62355	64933.9	45586.3	58009.4	45377.7	46251	50021.7	42552.1	40358.2	38625.5	26839.4	39181.5	42605.6	30005	37146.8	34116.3	29530.8	21965.1	18142.1
P06280	GLA	Alpha-galactosidase A	AGAL_HUMAN	0	48766.76	6	109616	135439	80810.1	40723.9	26111.8	25740.5	11478.7	11006	250789	122765	204765	120957	63306.7	62939	59499.4	19918	169311	131373	108226	89515.9	52534.9	46139.3	33312	13332.3	81219.1	131614	50222.5	67755	34513.8	31284.4	11930.2	16887.9
P06396	GSN	Gelsolin	GELS_HUMAN	0	85697.51	28	1.33238e+06	1.40409e+06	1249308	855378	506112	256629	142307	80058	3.84729e+06	2.23466e+06	3007009	1.91797e+06	1.31987e+06	1.05172e+06	830463	526061	2.41155e+06	1.92071e+06	2.12714e+06	1.72906e+06	974899	761791	505506	315773	1.68e+06	1.63579e+06	1.53296e+06	1142225	657029	531181	239964	197154
P06400	RB1	Retinoblastoma-associated protein	RB_HUMAN	0	106159.41	7	36901.6	43466.7	38106.3	25019.5	20260.2	17344.2	8207.55	7739.25	115860	66386.5	102377	74531.2	32630.3	39554.6	33108	21824.1	58273.6	55247.2	52482.8	43594.4	25375.4	23737.4	23795.8	17084.4	40707.9	43066.8	34592.2	33040.6	18939.3	19588	17636.2	11266.6
P06454	PTMA	Prothymosin alpha	PTMA_HUMAN	0	12202.96	7	689679	710760	681794	650817	715540	817285	866384	737085	3.69567e+06	1.97622e+06	2.63904e+06	2.68831e+06	2.36333e+06	2.81785e+06	3.4662e+06	3.82825e+06	1.89277e+06	1.19472e+06	1.43558e+06	1.57774e+06	1.32088e+06	1.7691e+06	2.04752e+06	1.73195e+06	1.03797e+06	1.07351e+06	1.18072e+06	1.16142e+06	1.17186e+06	1.28605e+06	1.53831e+06	1.38132e+06
P06493	CDK1	Cyclin-dependent kinase 1	CDK1_HUMAN	0	34095.45	16	804623	621751	406045	282910	186689	135195	52003.2	33449.7	2.06086e+06	1.2002e+06	1.3287e+06	789160	498067	489860	443712	267052	1.52223e+06	994541	775815	583062	399603	337707	252888	142524	911076	904068	550115	387450	279854	300816	98301.6	93892.1
P06576	ATP5F1B	ATP synthase subunit beta, mitochondrial	ATPB_HUMAN	0	56559.9	21	5175269	5105808	4.00292e+06	2.88038e+06	2.51163e+06	1.64792e+06	878718	604501	15334592	8275727	10924615	8092517	6.08735e+06	6791926	5.55738e+06	2.38445e+06	9799704	7115703	6.15754e+06	6.43292e+06	4669599	4804850	3.344e+06	1.55889e+06	6181656	6.38145e+06	4.09347e+06	4.24522e+06	3.19838e+06	3.59837e+06	1.28749e+06	1.16063e+06
P06703	S100A6	Protein S100-A6	S10A6_HUMAN	0	10179.73	4	1.08007e+06	1.17071e+06	1.06467e+06	1.0631e+06	1.16246e+06	1.2219e+06	1.13141e+06	907912	4638264	2.50247e+06	3.64757e+06	3.26681e+06	3.55013e+06	4.44847e+06	4635911	4.81148e+06	2.44246e+06	1.95546e+06	2.36431e+06	2.73532e+06	2.42101e+06	3.02475e+06	3.14296e+06	2.8261e+06	1.56632e+06	1.49477e+06	1.77445e+06	1.67735e+06	1.80875e+06	1.74497e+06	2.02661e+06	1.73945e+06
P06730	EIF4E	Eukaryotic translation initiation factor 4E	IF4E_HUMAN	0	25097.25	8	878688	802615	662242	416018	323772	213862	145741	76650.2	1.90317e+06	1299870	1.56459e+06	1.09316e+06	733359	793873	661461	475434	1420500	1.07396e+06	1.09869e+06	863088	535431	527299	451072	288577	960418	934653	769193	545661	398513	398815	209074	190150
P06731	CEACAM5	Carcinoembryonic antigen-related cell adhesion molecule 5	CEAM5_HUMAN	0	76795.63	4	87195.8	72596.9	71854.9	56355.6	63157.6	61009.5	38130.9	50256.8	168891	103856	147126	178183	115599	112701	107998	92508	150409	97952.8	86268.2	113035	102308	108426	88571	67608.3	88367.1	95570.6	53274.9	72620.1	70474.4	75571.3	45326.9	66113.2
P06733	ENO1	Alpha-enolase	ENOA_HUMAN	0	47168.96	24	18505024	19935020	18375160	14303280	9161162	3.01723e+06	1.18527e+06	670139	58524200	33967928	48105860	38693952	22501344	14963655	10171104	4230589	37291592	26293918	31635836	33288316	18154518	10703356	5.35653e+06	2336964	22640006	23907184	19591244	20272566	11645082	7.5169e+06	1.77828e+06	1.61706e+06
P06737	PYGL	Glycogen phosphorylase, liver form	PYGL_HUMAN	0	97148.6	39	625851	627139	570866	530039	501168	241638	64666	45147.8	1.60049e+06	945088	1.45307e+06	1.29665e+06	1.12164e+06	834152	455852	238026	1.05928e+06	822474	897398	1.0898e+06	813392	568504	253833	136684	657663	703615	618178	696876	575452	407012	110381	83237.9
P06744	GPI	Glucose-6-phosphate isomerase	G6PI_HUMAN	0	63147.12	23	3.61194e+06	3.62743e+06	3.34473e+06	2.96026e+06	2.29172e+06	677950	280567	209987	10650846	5.68969e+06	8934862	7552455	5.35506e+06	3.37651e+06	2109672	1128259	6.12528e+06	4.60608e+06	4918051	6313489	4.05941e+06	2.20712e+06	1.15476e+06	604193	3573223	4001687	3.5587e+06	4.05871e+06	2.76067e+06	1.47932e+06	443318	432161
P06746	POLB	DNA polymerase beta	DPOLB_HUMAN	0.0028746	38177.63	7	46703.9	29041.2	30981.9			4207.29			123961	68007.1	75244.7	28873.4	20472.3	24884.8	22875.1	14173.3	86453.9	55137.3	52806.6	16164.2	26101.4	6327.48	15968.5	8071.1	63533.1	55841.2	58218.9	9976.82	27142.5	16351.8	2465.48	5233.74
P06748	NPM1	Nucleophosmin	NPM_HUMAN	0	32575.02	18	40711760	41778396	37690604	31150836	26563980	7.80285e+06	14073940	4.10047e+06	108962496	69463032	89762560	78555856	70682528	75935328	69364352	21625302	71745216	52085428	63005408	76589216	59029656	48927280	42788564	15939871	44517548	49256608	37142324	50615612	32670070	35985904	15150001	15356819
P06753	TPM3	Tropomyosin alpha-3 chain	TPM3_HUMAN	0	32949.97	8	857627	882824	588370	521119	651066	610088	497755	472622	2.01469e+06	955888	1.80885e+06	1.33563e+06	1.0868e+06	1.68334e+06	1.94422e+06	1.10479e+06	1.4178e+06	1.08088e+06	915573	1.51821e+06	1.30062e+06	1.68323e+06	1.39908e+06	769464	692774	1.0352e+06	852597	1.04307e+06	776810	820649	552520	767786
P06756	ITGAV	Integrin alpha-V	ITAV_HUMAN	0	116037.86	24	60975.2	56096.7	54185.4	52885.2	52900.7	45004.5	35910	25404.8	186667	100346	166396	126170	115687	126589	133562	85965.6	112422	94914.4	90880.2	109053	91428.6	96651.6	92912.6	50932.2	60602.9	79773.4	56208.8	70427	55210.1	68685.6	48097.6	47038.9
P06865	HEXA	Beta-hexosaminidase subunit alpha	HEXA_HUMAN	0	60702.83	8	135254	157004	134559	114764	94409.3	24075.4	12625.4	7198.16	309245	175924	273596	241882	157326	95101.1	85580.1	17741.4	203688	179005	177510	216659	157006	60193	38224.4	17296.6	105945	150539	94132.3	147475	77477.6	57432	14301.2	15881.8
P07099	EPHX1	Epoxide hydrolase 1	HYEP_HUMAN	0	52948.89	13	96301.5	84074.4	68553.9	55979.8	45750.5	36150.5	16369	12665.1	222654	139869	198163	160457	101764	108106	92968.3	66018.2	165709	121700	108914	104805	78151.2	63601.3	54859.6	34160.5	96163.5	114124	71520.6	70181.1	52741.9	59716.8	29335.5	29964
P07108	DBI	Acyl-CoA-binding protein	ACBP_HUMAN	0	10044.42	7	296652	286136	232364	176709	206251	168994	148851	143806	991073	418377	634977	591004	503206	577923	682298	475530	512042	373953	346989	441586	357457	410812	448709	222289	299544	366550	271076	354740	274490	362833	213494	341333
P07148	FABP1	Fatty acid-binding protein, liver	FABPL_HUMAN	0	14208.38	7	3.85267e+06	4.1229e+06	3.82317e+06	3181820	3.51566e+06	2543076	2.3136e+06	1.92326e+06	18879186	10492744	14956632	14182875	13596501	14739978	15974238	10346953	9483877	7.01171e+06	8557187	10158987	8.10241e+06	8761799	8658286	5216082	6316170	6.24489e+06	5805923	6.69743e+06	5603449	5952475	4.2172e+06	4.27486e+06
P07195	LDHB	L-lactate dehydrogenase B chain	LDHB_HUMAN	0	36638.48	18	15427374	15880096	14600699	13274766	14773016	8846404	9597930	2.78764e+06	50456940	25253702	40382884	33959632	32753418	40881896	41243400	16628928	29959490	21966078	24551910	32220712	25973018	30728114	27377350	9537427	16381014	17876168	15877261	18829492	17935126	18371780	11375367	6.41842e+06
P07205	PGK2	Phosphoglycerate kinase 2	PGK2_HUMAN	0	44796.11	4	63352.3	41970.5	65490.2	46528.5	16589.4	11038.5	5391.53		122625	78597.5	123507	81071.3	36371.1	31387.7	29362.5	11832.7	81004.1	63049.7	69145.5	76815.2	21008.5	22700.4	17769.5	5028.54	51593.1	65192.2	48644	58314.4	17552.6	21528.2	5488.87	6419.07
P07237	P4HB	Protein disulfide-isomerase	PDIA1_HUMAN	0	57116.36	35	2.68521e+06	2.80854e+06	2.66841e+06	2.48269e+06	2.79036e+06	2.41431e+06	2.26022e+06	1.51031e+06	7839408	4.17986e+06	6366850	5298693	5692648	7.12196e+06	7.71361e+06	6.3394e+06	4.60648e+06	3.72215e+06	3.93208e+06	4826448	4.48276e+06	5468459	5.55981e+06	3.87069e+06	3.04951e+06	3245452	3002973	3.34188e+06	3.33008e+06	3.31292e+06	2.83628e+06	3.21584e+06
P07305	H1-0	Histone H1.0	H10_HUMAN	0	20862.93	7	305899	309649	297241	274897	241121	208731	139501	94381.7	725393	495578	601544	535330	497825	514497	478708	362970	540918	418771	467912	471381	380271	386725	312941	203587	362926	373141	360074	330392	293020	288852	170672	124211
P07311	ACYP1	Acylphosphatase-1	ACYP1_HUMAN	0	11260.84	6	125655	162809	142606	128312	135818	65586.9	59530.4	20132	281809	182395	261459	255052	249862	266484	227353	129550	208360	129878	157250	203400	216468	224847	193744	80979.1	143663	143850	139877	161486	145391	160866	83493.8	71728.4
P07339	CTSD	Cathepsin D	CATD_HUMAN	0	44552.22	17	1.31179e+06	1.34059e+06	1.08806e+06	699738	571991	347127	202968	127711	3.61513e+06	1.90643e+06	2.54632e+06	1.68949e+06	1.26909e+06	1.13674e+06	1.01125e+06	539898	2362643	1.65393e+06	1.57832e+06	1261920	937230	801807	619009	344339	1.55552e+06	1.47049e+06	1.14421e+06	923325	688733	639424	294856	261345
P07355	ANXA2	Annexin A2	ANXA2_HUMAN	0	38604.04	12	14432452	15386838	13513098	11237680	6647068	1.24441e+06	1.06097e+06	799530	44009272	22396828	30833452	26671486	14631578	8.22323e+06	7.50602e+06	3.98732e+06	26893082	17142724	19342224	22358270	12158149	5.59416e+06	4323138	2.47993e+06	13899666	16769793	12797505	15292856	7.39642e+06	4.73017e+06	1.95139e+06	1.88705e+06
P07384	CAPN1	Calpain-1 catalytic subunit	CAN1_HUMAN	0	81890.05	26	333709	344187	321603	276614	277232	152365	101496	21970.3	837558	540990	739730	653225	578314	590924	501794	134886	574801	400068	443712	475186	422450	396902	290031	69056.7	344794	377186	333659	336555	286509	276915	135003	58427.1
P07437	TUBB	Tubulin beta chain	TBB5_HUMAN	0	49670.81	5	2.23517e+06	2.32013e+06	1.84786e+06	1.05777e+06	724013	291928	131980	53608.8	9126543	5.04357e+06	5770205	4.4427e+06	2.11728e+06	1.99196e+06	1.52515e+06	306795	6201602	3.87402e+06	3.22721e+06	3023209	1.79086e+06	1352008	710293	231882	2.94415e+06	3.31378e+06	1987559	1.74869e+06	684655	1.12324e+06	193581	167750
P07477	PRSS1	Serine protease 1	TRY1_HUMAN	0.00447067	26558.08	0
P07602	PSAP	Prosaposin	SAP_HUMAN	0	58112.64	14	251939	254616	256264	214909	261865	208263	202893	139177	685510	417106	536572	501692	559474	612886	707233	523214	461304	343143	418207	470849	400547	488940	468663	343639	314130	318502	279182	334459	333657	339522	252348	300699
P07686	HEXB	Beta-hexosaminidase subunit beta	HEXB_HUMAN	0	63137.41	16	381685	395528	358530	313710	295528	133287	30164.8	24276.1	895405	534854	743351	667439	544876	391479	192126	103580	636594	468465	521047	586500	454153	313672	135182	64857.6	405526	406055	377153	400795	337730	228026	47281.3	39399.3
P07711	CTSL	Procathepsin L	CATL1_HUMAN	0.00234276	37564.13	0						15446.1	13464.1	13217.8							44372.1	53370.2				9229.3		4791.52	26470.6	24800							20205	29105.3
P07737	PFN1	Profilin-1	PROF1_HUMAN	0	15054.23	11	7990470	8653593	8565796	6.69032e+06	5652166	1.93135e+06	966922	656405	25585656	14736746	20095928	16373392	11899842	6.82615e+06	5040544	3063033	16684808	11186311	14769879	14586795	9094430	5.27019e+06	3293104	2103966	12464491	10083873	9472215	9616491	6925162	4.10399e+06	1.45318e+06	1.55025e+06
P07738	BPGM	Bisphosphoglycerate mutase	PMGE_HUMAN	0	30005.21	1	7627.73	9914.16	9179.78	8774.56						14328.1	23053.3	23443							18475.4	17867.5					7763.42	9828.91	14175.7	7899.43	4230.42		1531.76
P07741	APRT	Adenine phosphoribosyltransferase	APT_HUMAN	0	19607.76	12	3.05715e+06	2.72294e+06	2.11595e+06	1322396	814494	515149	292803	242037	8804561	4594599	5.51873e+06	3409518	2.1093e+06	1.93602e+06	1786694	1.10488e+06	5468763	3.89048e+06	3713981	2.65446e+06	1.58798e+06	1.37623e+06	1.0336e+06	620564	3.35652e+06	3.24095e+06	2444865	1.7059e+06	1.01301e+06	1.1261e+06	483857	404748
P07814	EPRS1	Bifunctional glutamate/proline--tRNA ligase	SYEP_HUMAN	0	170590.89	80	1.11672e+06	914229	708692	498841	389578	255828	127919	102593	3.08873e+06	1.58923e+06	1.97133e+06	1.40106e+06	1.02419e+06	964196	845598	446492	1.98322e+06	1.36108e+06	1.25009e+06	1.07772e+06	728544	657327	471253	263335	1.24915e+06	1.19081e+06	793302	697820	502821	534554	201961	169590
P07858	CTSB	Cathepsin B	CATB_HUMAN	0	37821.58	11	1.02214e+06	943571	745292	507978	364745	197604	110471	70058	2.9173e+06	1.42009e+06	1.83107e+06	1.30988e+06	761896	831427	718992	330094	1.78326e+06	1.16802e+06	1.10442e+06	989780	630065	563518	436405	170852	934300	991997	707960	657221	403240	459804	142480	165639
P07900	HSP90AA1	Heat shock protein HSP 90-alpha	HS90A_HUMAN	0	84659.71	27	3.88491e+06	4.23641e+06	3859127	3.12883e+06	2.55518e+06	2.13238e+06	1.4356e+06	1.01118e+06	11367548	6.5554e+06	9590002	8.10941e+06	6.0765e+06	6031244	5.58119e+06	3.50532e+06	7115578	5189661	6.01073e+06	6.53358e+06	4.7934e+06	4.27787e+06	3668054	2.3741e+06	4.61325e+06	4708553	4219783	4360292	3.24062e+06	2875410	1.77855e+06	1.52731e+06
P07902	GALT	Galactose-1-phosphate uridylyltransferase	GALT_HUMAN	0	43363.14	8	84141.5	84661.9	70027.3	62430.3	60003	15915.8	9555.48	8156.12	162729	91037	146786	121223	87591.9	89513.5	51887.5	15577.2	118936	87052.1	82388.3	111086	81115.6	58006.9	26289	7400.59	88686.6	88375.1	62509.3	77717.2	58106.6	48742.7	9612.87	11631.8
P07910	HNRNPC	Heterogeneous nuclear ribonucleoproteins C1/C2	HNRPC_HUMAN	0	33670	13	1.65542e+06	1.86958e+06	1.7071e+06	1.58899e+06	1.25517e+06	831921	567480	330423	5245958	3348630	4344758	3738088	3022456	2.82271e+06	2527963	1.50856e+06	3.94916e+06	3.27253e+06	3.84652e+06	3.6254e+06	2.6116e+06	2.57091e+06	1.73376e+06	1.15932e+06	2798988	2644971	2.55473e+06	2.42792e+06	1679057	1.7923e+06	856873	674999
P07919	UQCRH	Cytochrome b-c1 complex subunit 6, mitochondrial	QCR6_HUMAN	0.00568687	10738.77	2	24887				17928.7	100164	36899.4	21264.7	101906	50905.8		37216.9	44935	67512.1	80714.1	129326	76935.7	54922.5	38428	26293.4	44287.8	57937	73161	60760.7	115433	104365	68431.1	49574.1		47820.7	61287.1	40729
P07942	LAMB1	Laminin subunit beta-1	LAMB1_HUMAN	0	198038.36	45	252342	261839	259859	229554	242972	187860	175740	123107	737458	422053	612965	498117	495689	525791	568841	410532	450118	361084	395696	427608	370940	398829	405491	272697	311257	314470	280395	294426	290946	267931	218065	232092
P07947	YES1	Tyrosine-protein kinase Yes	YES_HUMAN	0	60801.23	9	132620	125973	104077	84502.4	63766.8	60904.9	38953	34652	388757	214066	275732	175662	147371	136533	140475	93921.6	208444	177738	170081	143038	107779	102452	90050.9	80501.9	151689	133331	120058	98467.5	83369.5	82623.3	55435.7	45728.8
P07948	LYN	Tyrosine-protein kinase Lyn	LYN_HUMAN	0	58574.08	5	36079.3	34965.6	31019.6	19822.3	17721	7900.01	4445.61	4380.93	108777	64686.5	82481.3	66703.8	44788.9	52444.4	47203.9	9062.03	103660	60495.7	46227.4	44085.2	33818.9	40620.9	19759.5	6051.8	36031.9	44008.4	21099.5	30351.9	15988.6	26136.8	5736.95	6982.74
P07951	TPM2	Tropomyosin beta chain	TPM2_HUMAN	0	32850.73	2	409403	90136.3	234207	107110	158377	150704	38002.9	268532	502016	366761	780108	457138	259010	433653	608623	139983	408794	421677	122846	849225	548919	490786	437489	40303.3	166460	648954		415974	103713	233766	74953	137773
P07954	FH	Fumarate hydratase, mitochondrial	FUMH_HUMAN	0	54636.99	22	2.27517e+06	2.32631e+06	2.22166e+06	1.20932e+06	520135	350832	188769	124710	6434632	3.57529e+06	5.22878e+06	2.97564e+06	1470678	1.39521e+06	1.2022e+06	705461	4.00554e+06	3.07526e+06	3.54084e+06	2.32821e+06	1.07134e+06	1.01328e+06	675304	445353	2.7422e+06	2.66163e+06	2.6017e+06	1.56237e+06	775251	748554	308459	240277
P08047	SP1	Transcription factor Sp1	SP1_HUMAN	0	80692.95	4	39812.2	58561.2	43199.3	44704.4	52715.2	37224.8	32925.4	37084	119919	62164.6	101378	85552.5	77832.7	98385.2	104898	97906.6	91689.7	57132.7	68244.4	71854.2	60657.7	72278.8	86968.8	62767.8	57440	56131	49202.7	47209.3	43076.5	53262.4	40146.7	38837.4
P08069	IGF1R	Insulin-like growth factor 1 receptor	IGF1R_HUMAN	0	154793.04	5	79114.5	62406.3	64990.1	46246.8	41370.1	32395.4	20512	9652.29	220463	99083.7	175528	138362	84508.4	94367.5	106213	50857.9	125280	97654.3	83513.9	96258.1	64376.6	75832	61533	34457.6	67182.6	79135.3	54479.2	61064.2	47595.2	57286.1	20471	33359.5
P08133	ANXA6	Annexin A6	ANXA6_HUMAN	0	75873.27	45	696399	745101	647558	434422	277780	108721	84273.3	40247.4	1.91062e+06	1.04946e+06	1.56961e+06	1.05033e+06	615427	561504	506175	238276	1.18918e+06	896050	852115	838432	470263	392373	296652	143043	687942	783179	605040	573094	338321	300102	119418	121574
P08134	RHOC	Rho-related GTP-binding protein RhoC	RHOC_HUMAN	0	22006.36	2	192003	138753	115894	86468.8	81337.1	23071.2	24581.2	8622.2	398371	166920	206310	147166	124263	161117	142941	100320	347177	261502	217981	198237	136347	157909	104851	60217.2	267756	223977	145685	131824	112961	134153	32531.3	45715.8
P08174	CD55	Complement decay-accelerating factor	DAF_HUMAN	0	41400.13	13	357843	256179	247084	243698	209243	201316	142220	108958	809061	472129	597634	471181	462839	517666	501570	387968	534924	420384	452364	387780	329549	358804	354472	225004	380107	360570	327470	304840	273551	298235	167947	147394
P08183	ABCB1	ATP-dependent translocase ABCB1	MDR1_HUMAN	0	141478.51	27	147459	115726	127292	124951	116571	106522	70888.7	55583.6	437116	240696	316756	280485	244672	268346	268237	203949	258973	194646	216999	213810	181827	191991	177354	140448	172113	175699	153158	161678	136138	158632	95271.2	91725.1
P08195	SLC3A2	Amino acid transporter heavy chain SLC3A2	4F2_HUMAN	0	67994	25	705267	613817	651168	607748	575985	266879	235287	178929	2.1893e+06	1.22256e+06	1.70438e+06	1.53172e+06	1.28151e+06	1353380	1.38999e+06	707605	1.4349e+06	1.04862e+06	1.06738e+06	1.17625e+06	952143	1.0213e+06	878250	464068	787255	962986	638955	792961	684380	830826	301485	396418
P08236	GUSB	Beta-glucuronidase	BGLR_HUMAN	0	74731.94	13	102135	119912	109795	86985.9	113521	69026	79463.4	39578.1	234772	130216	244168	190985	190123	234155	270077	170634	177453	141968	143598	185880	162017	195978	190147	111799	104477	124820	93523.9	128863	134189	122769	93273.1	91803.9
P08237	PFKM	ATP-dependent 6-phosphofructokinase, muscle type	PFKAM_HUMAN	0	85182.52	27	600115	563624	481458	365561	319599	151649	71416.2	39365.8	1.72111e+06	912548	1292327	1.02742e+06	732959	585466	450249	202160	1.1586e+06	762246	766936	792594	550939	400936	246160	118653	650637	675043	517271	497294	367616	301965	94410.5	83739.4
P08238	HSP90AB1	Heat shock protein HSP 90-beta	HS90B_HUMAN	0	83264.19	19	11832341	13241471	11636769	9062987	6740543	3388679	3.17466e+06	1160807	39215036	20265414	32163746	26196270	17950404	16010208	14163256	7.74576e+06	25074478	17309180	19653158	21767636	12983331	11145596	8864400	4.52894e+06	14319086	15768946	12528118	13439700	8736529	8.33608e+06	3.99958e+06	3.80811e+06
P08240	SRPRA	Signal recognition particle receptor subunit alpha	SRPRA_HUMAN	0	69811.17	15	34270.5	34294.9	26962.2	15726.5	10140.3	8153.61	4780.92	5584.38	107413	53547.6	66855.4	51626.3	26411.1	23092.1	22767.1	13708.5	65945.5	44712.9	44136.4	36994.3	24579.4	16910.7	15272.3	9890.46	33802.4	41293.4	23519	21979.3	10675.1	15133.8	6218.96	9761.45
P08243	ASNS	Asparagine synthetase [glutamine-hydrolyzing]	ASNS_HUMAN	0	64369.92	27	1.31428e+06	1.18486e+06	911929	629344	319164	116081	78963.6	58934.8	3614598	1710589	2.1003e+06	1560853	795386	643614	567276	254319	2.23427e+06	1.58692e+06	1.42114e+06	1.31459e+06	681760	486856	310723	161095	1.3286e+06	1.30572e+06	872853	799022	401932	367668	119781	111455
P08263	GSTA1	Glutathione S-transferase A1	GSTA1_HUMAN	0	25631.07	1	1.05686e+06	21252.3	16443.9	503832	228080		61203.3		2943931	1.66085e+06	1.83731e+06	1.1973e+06	733669	724741	722724	420311	2.14376e+06	1.72681e+06	1411854	1.02276e+06	511567	494818	344860	118595	1.03512e+06	1412783	729995	665970	263137	239351	76256.1	125518
P08294	SOD3	Extracellular superoxide dismutase [Cu-Zn]	SODE_HUMAN	0	25850.91	0		7272.78	4406.72		4027.41		3775.4			8674.34	9816.51		10967.6	14151.9	13096.4	9089.46	9856.75		6755.92	10643.2	12544.5	11871.1	9648.95	3422.97		7395.44		6630.31	4251.59	5784.57	3316.35
P08397	HMBS	Porphobilinogen deaminase	HEM3_HUMAN	0	39330.06	19	276620	276687	272991	237038	275350	203911	186403	149722	946568	463672	749650	563438	570842	656141	705580	625732	527991	434050	410073	535803	470250	547012	529807	230569	305108	317659	296894	309662	316014	291480	210747	266416
P08559	PDHA1	Pyruvate dehydrogenase E1 component subunit alpha, somatic form, mitochondrial	ODPA_HUMAN	0	43295.62	18	1.4573e+06	1.14462e+06	739206	451133	338654	211331	115207	97861.7	4.14731e+06	1901176	2.18319e+06	1.48545e+06	967577	947031	857539	425233	2.68432e+06	1.62085e+06	1.36014e+06	1.04517e+06	666690	548220	456286	289228	1.68759e+06	1.45372e+06	856138	686174	469973	485202	188742	180167
P08574	CYC1	Cytochrome c1, heme protein, mitochondrial	CY1_HUMAN	0	35421.97	10	109001	85895	88658.5	68504	48617.6	18542.3	12016	9412.76	526957	269827	355853	256374	123745	162152	143350	65423.7	337166	188015	186140	145234	105431	92327.5	70197.6	35182.5	152848	170599	116190	98879.9	66091.3	92037.9	25652.6	22683.9
P08579	SNRPB2	U2 small nuclear ribonucleoprotein B''	RU2B_HUMAN	0	25486.33	8	671766	653102	675644	607670	560183	307677	159489	77762	1667698	1.12352e+06	1508918	1.33336e+06	1.15146e+06	1.00317e+06	799202	463632	1.22506e+06	908981	1.02269e+06	1.09041e+06	864933	710743	511406	270779	788617	769324	778797	775217	633108	432563	209479	157165
P08581	MET	Hepatocyte growth factor receptor	MET_HUMAN	0	155541.3	7	108365	129521	80095	55596	55305.1	46004.2	28393.9	19698	227121	235050	291586	196079	129259	130940	134210	74446.7	234483	155182	139162	157951	118742	88854	67429.8	46397.6	115540	174983	112730	93961.6	61329.7	64390.9	29204.8	27789.8
P08582	MELTF	Melanotransferrin	TRFM_HUMAN	0	80214.56	6	10770.6	9365.39	11097.9	10492.8	10265.6	11090.4	7171.66	4225.79	33602.3	21122.2	27643.7	19634.8	23849.9	26071.3	24746.1	15001.3	22005.2	22034.8	21324.5	18479.3	16338.3	20054.5	15789.2	11086.1	18170.3	18186.3	14508.8	11902.4	12345.7	12606.4	8900.6	7591.64
P08621	SNRNP70	U1 small nuclear ribonucleoprotein 70 kDa	RU17_HUMAN	0	51556.68	23	1.87303e+06	1.80542e+06	1.73651e+06	1.32697e+06	952173	632790	437728	266586	5.43068e+06	3.03189e+06	4444403	3233343	2.36428e+06	2.36215e+06	2.20866e+06	1.3528e+06	3.40696e+06	2.72319e+06	2924056	2.66865e+06	1.77899e+06	1.78459e+06	1.49842e+06	795370	2.09e+06	2.19518e+06	2.00314e+06	1.67254e+06	1.20787e+06	1.23369e+06	614579	542366
P08651	NFIC	Nuclear factor 1 C-type	NFIC_HUMAN	0	55674.97	4	23802.1	22670.6	22075.9	23395.6	23490.6	21895.9	23051.6	17380.1	72205.6	44824.4	63529.5	51837.4	38249.6	55395.9	66819.7	39555.3	40199	29388.9	28771.6	29516.8	29701.8	39274	45031.6	28691.1	25242.8	25148.7	26816	26315.2	24964.4	25800.7	26466.8	23747.2
P08684	CYP3A4	Cytochrome P450 3A4	CP3A4_HUMAN	0.000368596	57343.17	1	38500.2	39097.1	16416.9	8345.67	7076.54		1012.58		189687	61804.1	138391	120280	14400.2	31426.8	21587.1	1063.96	138264	55307.2	33499.2	68846.2	40271.8	13327.3	11618.7		11701.4	56333.9	4918.58	35277	3773.09	6970.51
P08708	RPS17	Small ribosomal subunit protein eS17	RS17_HUMAN	0	15550.12	10	762950	767228	743292	588842	524488	242327	173705	84662.2	2775096	1.39368e+06	2.03544e+06	1.63226e+06	1.17066e+06	1.1968e+06	967345	543760	1.74632e+06	1.08509e+06	1.39774e+06	1.23491e+06	936875	866977	632501	243575	1.03383e+06	1.02115e+06	889816	846047	643826	617124	251887	242979
P08709	F7	Coagulation factor VII	FA7_HUMAN	0	147049.48	23	1.26287e+06	1.2357e+06	1.16257e+06	1.12134e+06	1.33667e+06	861414	771613	404499	3.53662e+06	2.13388e+06	3142761	2.52162e+06	2730853	3.22724e+06	3190900	2439797	2.6514e+06	1.96568e+06	2.14343e+06	2.33334e+06	2.16463e+06	2494489	2.34406e+06	1.38867e+06	1.71789e+06	1.73688e+06	1.53616e+06	1.54098e+06	1.56969e+06	1.62165e+06	1.13466e+06	1.12343e+06
P08754	GNAI3	Guanine nucleotide-binding protein G(i) subunit alpha-3	GNAI3_HUMAN	0	40532.19	7	147379	115255	130468	151449	135477	127522	82806.7	77606.6	501775	240094	364770	269271	235073	231483	219624	212442	273696	192349	195878	190190	187674	189079	185811	167179	164123	163006	150860	144228	149159	169466	114619	98760.8
P08758	ANXA5	Annexin A5	ANXA5_HUMAN	0	87186.57	23	1.99858e+06	2137978	2.02514e+06	1173100	586008	294909	175933	114779	5.91871e+06	3.07867e+06	4669264	2.925e+06	1.4396e+06	1.36254e+06	1.23184e+06	586467	3523926	2.71838e+06	3.07953e+06	2.52004e+06	1097455	978624	691198	348170	2.25273e+06	2.45743e+06	1.88766e+06	1.66525e+06	765924	719815	278842	225170
P08865	RPSA	Small ribosomal subunit protein uS2	RSSA_HUMAN	0	32854.07	3	865718	907928	535781	249220	122549	10451.8	16738.9	357.693	2.08172e+06	1.10537e+06	1.26645e+06	755694	337443	320013	243983	22983.4	1.60999e+06	1.20503e+06	896310	739782	383057	307949	117594	15878.7	778286	997723	402723	407269	108790	161199	19057.5	28159.7
P08962	CD63	CD63 antigen	CD63_HUMAN	0	25636.6	3	254541	178249	209491	245038	244690	303195	195111	280403	611310	447687	512660	516361	430742	572118	634446	566730	413913	278084	304266	381836	289197	361203	471758	400906	282777	308179	294996	289793	309974	332963	256872	307301
P09001	MRPL3	Large ribosomal subunit protein uL3m	RM03_HUMAN	0	38632.61	14	330192	227307	175760	139173	119121	69380.5	43235.6	24050.7	913878	401764	512015	389623	312607	325289	298466	143613	528492	323717	286358	268095	202664	189035	148255	73971.4	320665	295162	175174	192967	137606	153675	62460.2	55629.5
P09012	SNRPA	U1 small nuclear ribonucleoprotein A	SNRPA_HUMAN	0	31279.53	9	434130	440669	425641	427320	428854	336902	187957	82621.4	1087343	691915	1.01848e+06	918226	871364	909710	599268	305044	808348	625856	727395	828958	665585	706603	486752	197651	544725	557616	518806	540347	519576	440666	228960	132275
P09104	ENO2	Gamma-enolase	ENOG_HUMAN	0	47268.57	10	83936.4	95833.1	100899	80888.3	64226.5	22012.1	9815.99	3969.79	249930	155594	178032	187252	117265	81498.1	37897.6	20344.9	172139	118292	116406	123158	105437	50244.1	36407.7	13252	98181.3	98018.3	90776.3	90278.3	55972.5	41134.1	13109.1	8808.76
P09110	ACAA1	3-ketoacyl-CoA thiolase, peroxisomal	THIK_HUMAN	0	44291.98	11	325348	348914	288008	194814	150111	60778	41418.7	17643.6	765924	458658	658511	470008	304558	293047	196059	34886	581104	444045	434198	443043	260728	247311	117398	18669.2	347182	391118	235668	286638	139958	181147	50426.8	19459.1
P09132	SRP19	Signal recognition particle 19 kDa protein	SRP19_HUMAN	0	16155.69	5	239442	206722	145377	101478	73681.6	34777.9	21956.5	15307.1	412661	273598	266771	196137	165060	150798	140947	67539.9	314001	241565	207671	154189	115096	113908	92447.6	38370.7	253926	232738	147753	138881	85409.1	100766	30469.6	34577.8
P09210	GSTA2	Glutathione S-transferase A2	GSTA2_HUMAN	0.00796038	25663.95	2	465160	498221	156336	112228	90284		41444		1.05339e+06	555907	453694	272829	219524	229409	219047	128138	618890	434019	345427	240540	179755	176839	148815	70327.6	402468	337597	243304	145152	126173	172328	48650.3	33254
P09211	GSTP1	Glutathione S-transferase P	GSTP1_HUMAN	0	23355.83	18	23120174	25173940	22367086	14275797	4903318	2.23659e+06	1.34894e+06	796772	63732488	38485328	52843992	39036420	14373302	13043725	11247955	5534363	36079344	30313930	32203366	30305068	10681236	8306595	5.81028e+06	2902284	22895232	26223958	20150504	21357322	5.74447e+06	7.03703e+06	2354785	2.37445e+06
P09234	SNRPC	U1 small nuclear ribonucleoprotein C	RU1C_HUMAN	0	17393.66	4	416097	431910	442394	357112	371330	309623	331766	156731	1.02162e+06	593969	792095	693956	822934	765084	924201	652185	760714	551302	690956	701590	651155	730779	739840	455311	552950	551821	463564	467765	508902	491533	343454	390269
P09327	VIL1	Villin-1	VILI_HUMAN	0	92695.08	43	1.55098e+06	1.46545e+06	1.15656e+06	729466	529499	318696	141971	127014	4135589	2.26407e+06	2.93356e+06	1.9431e+06	1.29841e+06	1.18801e+06	976210	575302	2.72447e+06	1.97107e+06	1.85359e+06	1.55213e+06	983801	811002	581781	340101	1.7814e+06	1.69118e+06	1.33534e+06	994952	717397	623441	251205	209349
P09417	QDPR	Dihydropteridine reductase	DHPR_HUMAN	0	25789.5	10	232312	249737	241599	90033.1	50629.4	29899.2	14103.6	11756.3	673280	334428	527856	232532	140321	118339	102701	64308.9	408980	320194	368131	187474	98796.2	83400.5	50845.9	35228.9	301438	271928	257192	120668	72944.6	74674	23585.2	23859.9
P09429	HMGB1	High mobility group protein B1	HMGB1_HUMAN	0	24893.76	7	256320	184864	149012	138948	132739	51398.8	66935	24760	322260	227549	301554	297709	233291	281056	331672	295991	371281	249381	245105	305692	287343	310670	317067	117553	227044	227776	179935	214901	229863	199573	91427.1	168186
P09493	TPM1	Tropomyosin alpha-1 chain	TPM1_HUMAN	0	32708.56	8	258806	321180	280670	237608	278713	281643	253787	198921	791228	430866	710346	655545	563054	758704	918096	537846	592564	395317	351993	502836	472279	559378	619346	411033	251422	333376	287128	360524	272058	322991	341498	345390
P09496	CLTA	Clathrin light chain A	CLCA_HUMAN	0	27076.69	9	203194	221859	224964	211867	264705	242314	252795	173902	1.038e+06	460190	766174	721882	779925	949984	1.12027e+06	1.03408e+06	499802	371837	449210	566053	492354	640146	693045	533371	298390	331917	314960	352272	407078	386899	397304	402389
P09497	CLTB	Clathrin light chain B	CLCB_HUMAN	0	25190.49	9	75458.6	76800.4	76521.9	84189.1	120780	132670	131661	96134.7	361835	209932	312338	333779	383713	406710	523549	537761	198477	161434	205550	260699	250013	298746	340726	301487	113001	127757	142558	147951	191292	172047	205434	215879
P09525	ANXA4	Annexin A4	ANXA4_HUMAN	0	35882.71	28	2.73876e+06	2.94587e+06	2.51234e+06	1.41168e+06	608709	378407	214269	164651	8356194	4277865	6.79756e+06	3751374	1.63129e+06	1524804	1.50608e+06	782867	4818668	3.6778e+06	4002435	3.04232e+06	1.18756e+06	1.04746e+06	765225	468995	3.00532e+06	3166376	2.71804e+06	1.98266e+06	838446	859959	327372	294504
P09543	CNP	2',3'-cyclic-nucleotide 3'-phosphodiesterase	CN37_HUMAN	0	47578.62	20	191094	182122	168354	137525	112932	62293.1	26554.6	21634.3	614167	307389	429524	308197	242419	204053	168102	93293.3	387968	262003	260544	246852	210589	146370	104505	62676.7	220158	233204	179593	175044	124714	122702	35966.1	40347.4
P09601	HMOX1	Heme oxygenase 1	HMOX1_HUMAN	0	32818.6	1	23019.4	29648.6	22610.8	21994.6	12506.7				113990	58748.2	85391.9	55974	45052.6	41134.2	35865.9	4829.49	58381.5	56032.6	44929.4	49475.7	32367.3	33946.5	12237.6		33749.9	46475.8	19165.5	32629.7	12130.4	22569.6		4014.02
P09622	DLD	Dihydrolipoyl dehydrogenase, mitochondrial	DLDH_HUMAN	0	54177.25	17	1.6192e+06	1642125	1.48061e+06	1.34722e+06	1483113	1.37943e+06	1.22193e+06	1.05168e+06	5156304	2.76222e+06	4.35299e+06	3.29929e+06	3267807	4150882	4.75092e+06	3.52493e+06	3.24568e+06	2.25999e+06	2429908	2.91504e+06	2.62836e+06	3.22314e+06	3136278	2.32128e+06	1.82212e+06	1.92656e+06	1.60671e+06	1.852e+06	1.86007e+06	1.87538e+06	1.50924e+06	1.76021e+06
P09651	HNRNPA1	Heterogeneous nuclear ribonucleoprotein A1	ROA1_HUMAN	0	38746.65	1	96854.6	92969.7	103687	73484.9	60841.4	45646.5	21565	13703.6	166945	91643.6	140001	115420	104081	70557.5	66205.1	49499.4	118345	90445.6	106029	101161	91612.3	73765.5	51702	30583.7	113568	106761	100377	80491.2	75557	56752.3	23519.4	8757.75
P09661	SNRPA1	U2 small nuclear ribonucleoprotein A'	RU2A_HUMAN	0	28415.56	13	1.29445e+06	1.31648e+06	1.26236e+06	1.05328e+06	859104	314763	177078	129428	3.16067e+06	1.94288e+06	2.59774e+06	2.19866e+06	1763663	1.28654e+06	1105365	553787	2.14337e+06	1.78618e+06	1.89417e+06	1.88108e+06	1.35279e+06	971149	681497	329678	1.42517e+06	1.54654e+06	1.28e+06	1.3627e+06	926516	703931	261989	251571
P09668	CTSH	Pro-cathepsin H	CATH_HUMAN	0	37393.63	4	52067.4	50636.3	52313.2	44355	40891.3	32788.2	23126.9	11039.2	122559	82909.5	118842	95000.6	79689.4	83231.2	91966.8	60858.9	82608.5	63875.9	74749.4	75745.1	64846.4	60980.3	60797.8	30245.7	54544	58309.5	58580.4	51448.2	47898	46484.3	28715	20149.1
P09669	COX6C	Cytochrome c oxidase subunit 6C	COX6C_HUMAN	0	8781.43	3	193504	141443	128734	107856	83710.9	66714.7	39827	28115.7	733411	492783	500239	420764	315603	327320	329958	206037	530450	319810	384254	271129	225060	187818	179905	114975	235613	243844	193954	143870	147573	195672	58886.9	78160.2
P09874	PARP1	Poly [ADP-ribose] polymerase 1	PARP1_HUMAN	0	113083.79	56	764992	736330	628270	422120	268979	163098	86988	63684.5	2096010	1.15633e+06	1.59432e+06	1.05699e+06	698228	683630	590233	329834	1.25234e+06	990784	1.0118e+06	844310	527611	477085	353082	193286	808275	853250	678541	550286	357269	348695	145860	124232
P09884	POLA1	DNA polymerase alpha catalytic subunit	DPOLA_HUMAN	0	165912.76	16	1.69976e+06	1.57203e+06	1.52105e+06	1.08251e+06	542307	355530	172051	202677	4142575	2471134	3.54142e+06	2445563	1.6244e+06	1.39139e+06	1420294	574331	2.77331e+06	2.32969e+06	2114144	1.97758e+06	1.13793e+06	910266	669041	275681	1.84664e+06	1958051	1.54829e+06	1.54184e+06	770034	776654	219630	219127
P09923	ALPI	Intestinal-type alkaline phosphatase	PPBI_HUMAN	0	56812.15	6	74764.5	56330.7	57770.4	63074.4	60372.1	53025.7	35945.3	33118.7	171886	107684	139913	120553	114412	138537	136536	113316	133954	87797.9	102854	101455	62597.3	83493.3	85676.3	71707.1	81701.5	74925.8	73200.5	63559.5	71448.2	82244.4	49857.6	57077.3
P09936	UCHL1	Ubiquitin carboxyl-terminal hydrolase isozyme L1	UCHL1_HUMAN	0	24824.34	10	1.45774e+06	1.3322e+06	1.30723e+06	1.08294e+06	1.0595e+06	583104	431477	249624	3.42908e+06	1888585	2.95046e+06	2.54244e+06	2.22315e+06	1.96226e+06	1.79465e+06	1.35152e+06	2.36765e+06	1.63126e+06	1.87943e+06	2.30466e+06	1.5997e+06	1.41248e+06	1.20843e+06	708526	1.49612e+06	1.45948e+06	1.42421e+06	1.47445e+06	1.50865e+06	1.07716e+06	583237	603670
P09960	LTA4H	Leukotriene A-4 hydrolase	LKHA4_HUMAN	0	69285.27	34	828530	870612	821429	718290	735330	275463	96378.8	66787.1	2262657	1222429	1.91099e+06	1.52466e+06	1.39778e+06	776065	501143	274339	1.37972e+06	1.0498e+06	1.134e+06	1.31701e+06	1.09545e+06	556452	312522	164130	910497	914537	857725	916265	806101	415900	132834	124820
P09972	ALDOC	Fructose-bisphosphate aldolase C	ALDOC_HUMAN	0	39455.86	19	1.34531e+06	1.39949e+06	1.3496e+06	1.21482e+06	1.42833e+06	1.19036e+06	767944	136656	4.03121e+06	2.03134e+06	3.06683e+06	2599892	2.5321e+06	2896227	2.30168e+06	525451	2.22466e+06	1.81341e+06	1951498	2.30529e+06	2.19838e+06	2.26141e+06	1.60081e+06	312682	1.52773e+06	1.51364e+06	1.43855e+06	1.58816e+06	1.69496e+06	1.52976e+06	917614	237456
P0C024	NUDT7	Peroxisomal coenzyme A diphosphatase NUDT7	NUDT7_HUMAN	0.00551994	26942.13	1	5937.34	5148.72	4960.75	4554.01	5515.72	4151.39				10246.5	12509.2	10612.4	13306.2	12390.4	8799.22		10330.6	7140.57	9932.01	8444.02	9967.73	10377.2	5030.92		7037.57	5581.24	7202.44	7101.06	6774.52	5525.26
P0C0S5;Q71UI9	H2AZ1;H2AZ2	Histone H2A.Z;Histone H2A.V	H2AZ_HUMAN;H2AV_HUMAN	0	13552.73;13508.68	0
P0C870	JMJD7	Bifunctional peptidase and (3S)-lysyl hydroxylase JMJD7	JMJD7_HUMAN	0	35932.09	1	11128.8		6988.82	3352.86						20002.2			4156.49		1113.52				15638.4		2601.94	2872.06	774.652		5061.43		2584.96			1032.2
P0CAP2	POLR2M	DNA-directed RNA polymerase II subunit GRINL1A	GRL1A_HUMAN	0	41739.55	8	20714.8	24119.1	23261.7	17233.3	17350.1	18104	17778.3	12137	87809.2	35414.1	52838.8	39727.5	40306	38635.9	40966.6	36290.1	42793.5	31680.4	31951.6	30263.1	28167.5	26931.1	33107.2	24887.2	25221.6	30913	27027.4	23059.5	21243.1	17835	19908.3	16921.2
P0CG29;P0CG30	GSTT2;GSTT2B	Glutathione S-transferase theta-2;Glutathione S-transferase theta-2B	GST2_HUMAN;GSTT2_HUMAN	0	27506.05;27507	0
P0DJD0;P0DJD1	RGPD1;RGPD2	RANBP2-like and GRIP domain-containing protein 1;RANBP2-like and GRIP domain-containing protein 2	RGPD1_HUMAN;RGPD2_HUMAN	0	196661.86;197307.62	0
P0DMM9;P0DMN0	SULT1A3;SULT1A4	Sulfotransferase 1A3;Sulfotransferase 1A4	ST1A3_HUMAN;ST1A4_HUMAN	0	34196.18;34196.18	0
P0DMV8;P0DMV9	HSPA1A;HSPA1B	Heat shock 70 kDa protein 1A;Heat shock 70 kDa protein 1B	HS71A_HUMAN;HS71B_HUMAN	0	70052.23;70052.23	0
P0DP23;P0DP24;P0DP25	CALM1;CALM2;CALM3	Calmodulin-1;Calmodulin-2;Calmodulin-3	CALM1_HUMAN;CALM2_HUMAN;CALM3_HUMAN	0	16837.58;16837.58;16837.58	0
P0DP91;Q03468	ERCC6	Chimeric ERCC6-PGBD3 protein;DNA excision repair protein ERCC-6	ERPG3_HUMAN;ERCC6_HUMAN	0	119486.75;168416.11	0
P0DPB6	POLR1D	DNA-directed RNA polymerases I and III subunit RPAC2	RPAC2_HUMAN	0	15237.19	5	246111	186279	160052	111053	90649.5	62015.6	50461.4	34394.4	468905	250787	271269	214489	190472	173628	149770	109473	365566	237314	221742	184547	136709	138598	111596	78250.8	235367	211840	166465	129448	118827	107666	61141.7	44853
P0DPD7	EEF1AKMT4	EEF1A lysine methyltransferase 4	EFMT4_HUMAN	0	28305.86	1	67130.3	68187.3	58648.5	22313.6	8634.59				85609.5	61256	73268	46249.4	17909.7	20583.1	23035.2		86647	68222.2	75987.1	65090	17897.6	7901.76	12606.3		40054	64329.4	34840.4	40379.4	8462.39	12916.7	473.088	2759.16
P0DPH7;P0DPH8	TUBA3C;TUBA3D	Tubulin alpha-3C chain;Tubulin alpha-3D chain	TBA3C_HUMAN;TBA3D_HUMAN	0	49959.54;49959.54	0
P0DTL6	ZFTRAF1	Zinc finger TRAF-type-containing protein 1	ZTRF1_HUMAN	0.0014498	43813.18	1	2144.21	2874.58	3000.86	3513.03	1635.54	839.297		327.273		2416	4351.77	2505.33	4139.79	2322.72			3481.74	2802.57	3192.2	3407.51	2479.01	1727.37			2405.09	2619.13	1669.41	2612.28	1138.09	1097.83		1039.96
P10109	FDX1	Adrenodoxin, mitochondrial	ADX_HUMAN	0	19392.71	7	196795	198686	180555	168834	163943	175907	117911	107112	569791	371554	546782	439145	384784	427987	473406	484783	364144	263991	314142	330235	283938	339402	391993	263225	232044	232137	235634	241637	232899	213898	204470	172101
P10155	RO60	RNA-binding protein RO60	RO60_HUMAN	0	60670.61	26	328773	340045	323747	281772	296757	289428	229583	94711.1	853359	500048	716285	607962	584937	687781	781912	315841	588533	441676	481606	511634	508084	569352	534162	202834	344217	373555	356851	357998	351363	351385	264289	135703
P10244	MYBL2	Myb-related protein B	MYBB_HUMAN	0.0016269	78764.12	1	6418.99		8210.33	5513.54	3707.29		4153.19	2492.05	20369.5	16212.4		11722.2	12900.8	8780.62	8165.37	9465.65	15902	9694.26	8819.25	9220.42	7924.57	7949.26	5330.46	6072.11	5833.05	7024.23		7078.2	7858.92	4469.99	4184.29	4925.56
P10253	GAA	Lysosomal alpha-glucosidase	LYAG_HUMAN	0	105323.78	15	54181.4	57699.8	51138.2	41626.2	56817.2	24338.2	10577.9	5331.48	168512	65693.1	123658	92121.7	85488.9	71136.7	54439.8	20356.7	86620.2	67107.4	63225.9	78950.3	69482.6	58883.7	29535.6	15072.9	51771.9	58175.7	53977.8	55673.1	49765.5	46300.6	14823.7	10959.5
P10301	RRAS	Ras-related protein R-Ras	RRAS_HUMAN	0	23480.49	6	99088.4	81619.2	74108.5	57873.8	45107.3	24318.5	14277.3	11860.1	225170	86667.1	137522	95462.8	120416	75354.7	77920.6	38119.7	136469	99001.4	88300.6	85886.6	72853.3	56899.5	39583.3	13819	96738.3	94326.4	60826.5	72169.6	46961.7	39688.1	17120.6	19957.6
P10321	HLA-C	HLA class I histocompatibility antigen, C alpha chain	HLAC_HUMAN	0	40648.53	2	134355	113092	88489.3	67149.7	68097.2	34628	32965.6	27215.9	390733	150336	244934	192555	118938	147460	123701	46371.4	239085	118033	122340	176292	116401	105265	90047.1	28817.9	84152.9	168277	61383.9	110370	52337.1	92729.3	30182.6	51436.1
P10398	ARAF	Serine/threonine-protein kinase A-Raf	ARAF_HUMAN	0	67585.35	2	33650.9	26896.3	26648.6	23569.7	19481.8	17574.8	14858.8	15452.4	81563.5	43018.5	20050.3	37430.2	36692.3	39746.4	28739.3	29558.4	52874.4	46945.6	40495.2	37179.2	34302.5	27695.5	32361.9	24271.2	42842.2	42642.8	33410.4	25671.9	22356.5	22863.7	13383.7	13520.8
P10412	H1-4	Histone H1.4	H14_HUMAN	0	21865.27	1	2.82368e+06	2.44005e+06	2.45746e+06	2.39062e+06	2.23816e+06	2.36533e+06	1.72052e+06	1.68087e+06	3.25542e+06	4.45006e+06	4860537	4707100	5.10853e+06	5.39864e+06	5.03411e+06	4.28571e+06	4396727	3.52755e+06	4.37649e+06	4444649	4.01693e+06	4617589	3.86748e+06	2.44816e+06	3.11024e+06	2999879	3.18624e+06	2.97475e+06	2.83516e+06	2.94892e+06	1.91938e+06	1.62894e+06
P10515	DLAT	Dihydrolipoyllysine-residue acetyltransferase component of pyruvate dehydrogenase complex, mitochondrial	ODP2_HUMAN	0	68996.69	20	811326	844335	790913	686518	614203	382977	185710	72327.6	2.40808e+06	1.41469e+06	1.80752e+06	1.50246e+06	1.43204e+06	1.22593e+06	946655	304246	1.59758e+06	1.1072e+06	1.36702e+06	1.23838e+06	1.02445e+06	930036	569709	216724	1130033	1021124	851995	826288	709813	709289	254769	134381
P10586	PTPRF	Receptor-type tyrosine-protein phosphatase F	PTPRF_HUMAN	0	212878.88	4	31766.4	13343.4	19484.5	16033.2	11106.1	4933.12	4898.66		59391.6	39960	49207	30804.2	25153.8	32489.1	39909.5	12155.6	37703.6	33969.1	34502.8	28905.6	28083.5	29562.4	18459.1	10482	29230	35877.1	19667.1	23357.8	14651.3	20826.6	5617.5	7453.23
P10599	TXN	Thioredoxin	THIO_HUMAN	0	11737.49	7	6237047	6393111	6179218	5.17993e+06	5.70986e+06	3.55398e+06	3.17132e+06	2.2042e+06	22631966	11633111	16519166	14104128	13907309	15573935	16378858	14222389	14121037	8900820	10816312	13800811	10155596	11085895	12413915	7.41272e+06	7945818	8055894	7371660	6.9138e+06	7678119	8523500	6083778	7304971
P10606	COX5B	Cytochrome c oxidase subunit 5B, mitochondrial	COX5B_HUMAN	0	13695.69	6	197598	168042	183964	171296	188864	197798	277360	207681	766574	410087	536233	503271	394623	603664	784592	975388	458759	321842	379696	375068	353417	430012	599718	596065	288663	272167	252775	217069	276609	304812	373419	413666
P10619	CTSA	Lysosomal protective protein	PPGB_HUMAN	0	54466.07	12	352186	369086	324717	196655	116597	93042.4	36247.6	27994.6	979223	523117	824820	470794	272683	256613	206013	120959	636297	466190	458440	373674	201983	181173	119449	72434.1	383801	397690	346927	248155	138495	125662	46211.7	46907.3
P10620	MGST1	Microsomal glutathione S-transferase 1	MGST1_HUMAN	0	17598.66	3	291103	210735	154168	131633	110998	48288.4	20318.2	27284.9	665164	411213	536486	407914	260696	205506	226980	78655.5	544272	312829	285149	277796	208606	142515	125307	24041.3	244762	354755	103757	178990	87526.4	182259	43936.7	38716.1
P10636	MAPT	Microtubule-associated protein tau	TAU_HUMAN	0	78927.57	10	74187.6	72867.1	76778.1	85022.5	86142.2	103805	96420.6	76256.7	176945	123093	159191	149065	174463	199961	247658	230841	125951	89417.3	109384	131984	137809	161471	175364	155130	83124.8	89121.3	88128.1	83048.2	100157	95354.3	110055	110578
P10644	PRKAR1A	cAMP-dependent protein kinase type I-alpha regulatory subunit	KAP0_HUMAN	0	42981.69	13	171267	168347	122097	65364.9	50620.3	30681.6	15361.1	8568.99	385033	255720	249222	152500	128864	132351	96526.1	55902.7	265918	202946	195609	138462	97152.6	77224.1	66217.3	30830.1	195245	188627	127396	75309.9	68782.1	70007.2	25844.7	27525.6
P10696	ALPG	Alkaline phosphatase, germ cell type	PPBN_HUMAN	0	57377	4	77565.1	61852.6	69954.2	63653.4	57961	36077.8	32830.9	8910.79	173438	97538.4	108413	84938.8	107259	105491	109140	77984.7	112341	110140	90433.8	78100.6	78344.8	104955	86429	64102.3	97766	93261.5	80121.5	73174.4	77423.1	75503.5	34597.8	35054.9
P10746	UROS	Uroporphyrinogen-III synthase	HEM4_HUMAN	0	28627.69	4	26154.6	9141.28	23847.4	21087.7	8114.6	5575.67		2545.77	53452.7	32781.2	44528	30844.2	21640.5	15909.3	8148.6	6283.57	32314.5	32698	36530	40249.4	10147.3	8163.71	5222.16	3370.56	25170.6	25708.8	25369.4	20703.4	7459.92	8074.75	8491.58	3460.7
P10768	ESD	S-formylglutathione hydrolase	ESTD_HUMAN	0	31462.79	14	184706	194595	193556	175837	153230	31433.2	11984.4	5684.57	522440	270256	453842	360420	306946	172564	103817	47954.5	276514	221719	274910	318263	227140	130523	57731.6	26884.7	186003	205396	187538	218480	172309	110988	21894.9	20509
P10809	HSPD1	60 kDa heat shock protein, mitochondrial	CH60_HUMAN	0	61054.63	46	22779862	23239380	21293630	17691222	18013782	12664906	9773400	3.10496e+06	63965936	35195208	51926228	42489932	38534836	40522436	37152492	13702639	43251936	32555204	37077152	39702096	31502326	32872578	24840826	8714036	27541522	28704792	23979608	26290614	22118678	22210702	12302233	6178636
P11021	HSPA5	Endoplasmic reticulum chaperone BiP	BIP_HUMAN	0	72332.96	35	6218911	6.5756e+06	6107948	4.59256e+06	4204843	2.73904e+06	2.07346e+06	1.20025e+06	17188630	10488321	13987397	11114747	9524272	9314820	8835490	4.72767e+06	11375251	8931512	9954330	10214998	7322227	7191595	5.64984e+06	2.98727e+06	7302591	7637410	6.37095e+06	6404801	5125256	4574981	2414963	2.22572e+06
P11047	LAMC1	Laminin subunit gamma-1	LAMC1_HUMAN	0	177602.86	36	109553	113401	99591.6	76078.4	74844.6	64285.9	59622.2	39388.1	320912	156366	234947	169594	166128	172617	174970	140753	180793	144898	157330	148559	119760	125452	126215	91179.4	125235	131011	115037	103971	89630.3	94095.7	74605.4	68699
P11117	ACP2	Lysosomal acid phosphatase	PPAL_HUMAN	0	48344.27	8	90438.7	89412.7	80533.1	72052.7	65801.7	43697.1	22951.5	29440	193853	141492	156735	169216	124863	132427	140875	77165.9	179233	124641	107990	127796	114068	93959.6	81914.8	31692.1	74490.1	115955	64335.8	96933.5	72077	77027.3	29121.9	41443.6
P11142	HSPA8	Heat shock cognate 71 kDa protein	HSP7C_HUMAN	0	70898.09	23	11162374	10915143	8759960	5.4066e+06	4.06405e+06	2.3987e+06	1.24658e+06	921676	30203518	16173929	22243196	14070074	10093595	9112429	8270579	4.36322e+06	18841468	13810342	14321379	11876924	7.48162e+06	6671067	4.8076e+06	2.62536e+06	12038405	12336432	9363530	7.76804e+06	4.96026e+06	4788492	1.86444e+06	1.9508e+06
P11166	SLC2A1	Solute carrier family 2, facilitated glucose transporter member 1	GTR1_HUMAN	0	54083.77	10	2.4677e+06	1.81222e+06	1.90645e+06	1.7812e+06	1.58732e+06	970359	553102	552681	6873991	3.71714e+06	4488443	4522412	3403419	4.86089e+06	5369473	3.10729e+06	5788273	4.09549e+06	3.98031e+06	4.69242e+06	3794049	4.16031e+06	3456266	1.43581e+06	2540319	3669292	2.08772e+06	2.83868e+06	2.25846e+06	3.06395e+06	792306	1.42193e+06
P11169	SLC2A3	Solute carrier family 2, facilitated glucose transporter member 3	GTR3_HUMAN	0	53924.27	3	434375	341462	328911	354692	350863	387023	221175	276940	1.16824e+06	628703	957069	789456	681482	890122	758260	688358	758937	518186	518955	564331	498208	572220	562406	464442	536257	499732	449400	426682	498756	559137	355057	383250
P11171	EPB41	Protein 4.1	EPB41_HUMAN	0	97016.88	20	80327.2	80341.6	68131.2	63298.9	49817.6	50665.1	30897	38603.2	222856	127559	201404	154539	109217	104829	106690	67904.5	145864	93963.7	117041	119778	85816.3	81974.1	73919.6	56295.1	67687.7	89762.2	64824.5	79699.3	61662.6	57636.4	39284.1	38180.4
P11172	UMPS	Uridine 5'-monophosphate synthase	UMPS_HUMAN	0	52221.56	27	887555	810414	558504	350656	233991	99030.5	59171.5	30715.9	2.41322e+06	1.20595e+06	1.54756e+06	962440	579741	547405	477643	282917	1.52332e+06	1.06123e+06	917600	779160	486078	396252	283469	129536	881339	983522	542344	499185	297894	306036	93354.3	108509
P11177	PDHB	Pyruvate dehydrogenase E1 component subunit beta, mitochondrial	ODPB_HUMAN	0	39233.39	15	810693	572391	386841	260207	167893	101904	46615.6	26186.2	2.03352e+06	1.00903e+06	1.00405e+06	776700	441498	432439	387924	166047	1.27641e+06	792521	651988	525294	381349	311486	204899	85163.4	818677	714969	391110	347594	216646	248158	63739.1	85362.3
P11182	DBT	Lipoamide acyltransferase component of branched-chain alpha-keto acid dehydrogenase complex, mitochondrial	ODB2_HUMAN	0	53517.09	18	113197	103188	94034	75475.5	62433.6	39573	24011.4	7866.82	293376	161940	210235	190601	132199	135433	108057	43415.3	212519	143561	158126	148539	114838	101948	67102.3	25522.3	120257	126413	87499.9	99123.6	74144.1	69788.1	35892.9	20468.2
P11216	PYGB	Glycogen phosphorylase, brain form	PYGB_HUMAN	0	96695.95	30	180441	196010	168261	151167	133895	54435.3	20109.8	17178.4	566209	301719	487068	405596	304146	214634	133015	63050.3	368452	260847	272247	326039	229435	136381	72339.6	41245.6	191145	214896	179561	208360	148675	93540.2	34392.8	25072.8
P11233	RALA	Ras-related protein Ral-A	RALA_HUMAN	0	23566.79	7	151040	130762	144598	126190	109741	100620	54210.6	46820.1	423938	254476	360670	306478	235383	263323	272719	193301	314143	192877	237259	202047	157654	180270	156101	113490	192756	192463	153392	156867	139645	143475	81442.2	76492.9
P11234	RALB	Ras-related protein Ral-B	RALB_HUMAN	0	23408.55	6	394395	330635	330726	240566	247758	212823	218948	102228	1.15673e+06	570214	923610	669318	502475	535774	537520	403802	729596	511120	534145	505352	397988	378512	381023	275114	464417	460572	398010	383615	369681	375606	212356	204562
P11274	BCR	Breakpoint cluster region protein	BCR_HUMAN	0	142819.34	6	18350.8	22155.7	18371.9	17689.5	19478.1	22243.3	25550	17084.4	56636.5	30125.1	36503.2	43788.9	28869	46431.2	52982.1	42203.8	27707.5	31831.2	27313	23640.2	25224.4	35346.3	41521	31357.3	24342.6	25754.5	22660.3	23064.1	22022.1	20299.9	24666.6	22074.3
P11279	LAMP1	Lysosome-associated membrane glycoprotein 1	LAMP1_HUMAN	0	44882.35	8	59245.2	56661.5	57911.4	59718.6	59716.3	56929.8	47820.6	42657.2	182765	114347	158424	149576	121040	163101	170989	159082	126960	96986.3	91297	104417	106130	111406	117111	87067.6	71381.5	80729.4	61780.4	79646.7	80069.9	85380.2	62958.9	69265.4
P11310	ACADM	Medium-chain specific acyl-CoA dehydrogenase, mitochondrial	ACADM_HUMAN	0	46588.32	19	1.58424e+06	1.41479e+06	1.12473e+06	694853	430219	269623	132580	100087	3.87112e+06	2.29436e+06	2.70429e+06	1.77022e+06	1015986	1.01184e+06	860566	540971	2.91491e+06	1.85051e+06	1.80319e+06	1.41149e+06	748280	653456	467048	341030	1894586	1.69089e+06	1.25461e+06	895675	632726	552439	220188	193549
P11362	FGFR1	Fibroblast growth factor receptor 1	FGFR1_HUMAN	0	91867.74	1	3405.13	1748.82	1573.8	1757.68		15522.1		17152.3	4764.78	6221.87	24010.4	12390.9	5408.29		45299.7	22422.7	10164.5	5192.42	1619.51	10309.7	9647.63	7816.37	16720.9	12029.9	4540.75	4205.78	679.314	3712.92	6942.44	4127.11		8062.89
P11387	TOP1	DNA topoisomerase 1	TOP1_HUMAN	0	90725.72	37	533400	518211	421852	357874	317673	195910	116871	82403.6	1.49186e+06	853686	1.04821e+06	862931	726107	710535	649030	374162	961540	702740	733029	719373	550249	530371	401446	231286	607540	622358	482587	479731	386647	398711	178511	153225
P11388	TOP2A	DNA topoisomerase 2-alpha	TOP2A_HUMAN	0	174385.11	30	83581.1	75167.1	82039.3	67577	57822	46111.2	32781	24743.6	339390	169623	240027	171238	130399	141749	133043	93914.4	223775	141398	146126	123669	96238.9	106747	88009.5	54866.8	108837	123938	95547.3	82478.9	73516.5	76909.3	43154.2	38400.9
P11413	G6PD	Glucose-6-phosphate 1-dehydrogenase	G6PD_HUMAN	0	59256.75	36	1.00655e+06	931604	682719	334505	188094	126899	66831.4	52045.8	2.53286e+06	1.3472e+06	1.77786e+06	938846	480669	483449	443541	234383	1.60855e+06	1.14468e+06	1.03099e+06	732720	416983	328663	249346	137475	843531	1.01984e+06	619696	461854	250979	282140	99047.4	89768.7
P11441	UBL4A	Ubiquitin-like protein 4A	UBL4A_HUMAN	0	17776.5	9	178429	168553	162469	137543	155793	106889	97091.5	57540.6	514252	305115	398848	325247	319272	352406	363745	250189	332566	224735	271912	266626	250686	273946	242357	156059	204731	220749	198645	171157	185177	174995	140506	123852
P11498	PC	Pyruvate carboxylase, mitochondrial	PYC_HUMAN	0	129633.55	8	59380.9	51607.3	33184.8	22459.9	13373.1	10369.6	4211.25	3677.08	123648	63807.2	61486.1	40509.8	32270.3	32587.1	25431.9	15871.8	86358.6	65555.5	43270.2	31405.4	22947.8	20332.6	14225	12370.8	56374.2	67491.7	37049.2	27598.1	16593.3	18645.3	7189.86	6153.86
P11532	DMD	Dystrophin	DMD_HUMAN	0.00216607	426749.61	0									8758.65		1131.66						3067.85									1328.58
P11586	MTHFD1	C-1-tetrahydrofolate synthase, cytoplasmic	C1TC_HUMAN	0	101531.2	50	1.80031e+06	1.36358e+06	923259	620352	405621	275626	136955	102553	5228449	2693561	2.87773e+06	1948392	1.21675e+06	1.17415e+06	1.05639e+06	625065	3.42967e+06	2.07718e+06	1.7718e+06	1.32369e+06	877853	784464	583906	341772	2.12417e+06	1.88502e+06	1.13899e+06	822238	543074	615592	235060	234101
P11717	IGF2R	Cation-independent mannose-6-phosphate receptor	MPRI_HUMAN	0	274374.82	31	61517.8	60227.3	56893.2	55464	57815.9	60609.9	47664.8	39194.4	200240	108721	135547	128582	133518	142014	154387	137875	98788	85491.4	90326	99092.6	87252.1	104712	107730	82613.5	78485.6	72683.4	73550.8	70694	71944	74520.8	61063.7	59252.2
P11766	ADH5	Alcohol dehydrogenase class-3	ADHX_HUMAN	0	39724.22	17	1.98201e+06	2081382	2010816	1.76158e+06	1.62925e+06	845351	352898	206390	5422948	3.23832e+06	4476537	3.96047e+06	3.62822e+06	2943268	1.93009e+06	932585	3.41802e+06	2.55455e+06	3.07155e+06	3.31238e+06	2.55145e+06	1.98226e+06	1.14232e+06	503908	2.18017e+06	2221172	2.18907e+06	2.27349e+06	1873616	1.4566e+06	522314	374227
P11802	CDK4	Cyclin-dependent kinase 4	CDK4_HUMAN	0	33729.84	5	33600.7	12309.9	12449.9	5922.74	2175.04	4654.36			60628.7	30852.3	34917.5	24391.7	17307.4	21262.1	10485.4		35179.3	35332.3	37377.7	18020.3	20427.9	15901.5	13389.5	4038.2	34582.8	31520.9	18356.2	13189.3	8425.49	9288.43
P11908	PRPS2	Ribose-phosphate pyrophosphokinase 2	PRPS2_HUMAN	0	34769.12	7	281885	291563	266721	190830	108191	54092.8	24645.3	17793.7	862413	423344	697900	435729	284967	173775	163003	83292.9	496441	311977	364739	355341	198972	131402	91975.9	48014.7	284407	298502	280622	252276	138760	103207	42498.3	29929.2
P11940	PABPC1	Polyadenylate-binding protein 1	PABP1_HUMAN	0	70670.84	7	276806	295006	284906	255746	209830	52948.4	34755.7	15760.4	811560	440872	710199	506418	444666	221506	199165	100343	488661	366971	431121	492642	303139	139055	115377	58150	310149	346512	286902	326084	229200	119609	51448.1	41173.7
P12004	PCNA	Proliferating cell nuclear antigen	PCNA_HUMAN	0	28768.77	16	2.16501e+06	2256721	2.25797e+06	1.86697e+06	1.45729e+06	710527	376735	238480	6286073	3.41798e+06	5284766	4.18722e+06	3.45215e+06	2.41573e+06	1.82498e+06	939144	3.74741e+06	2689564	3.41734e+06	3.43249e+06	2335008	1.64427e+06	1.09903e+06	565760	2.60104e+06	2.47542e+06	2.51539e+06	2378986	1.81645e+06	1.15775e+06	586653	380950
P12074	COX6A1	Cytochrome c oxidase subunit 6A1, mitochondrial	CX6A1_HUMAN	0.00778761	12154.85	1	1.298										0.91703						0.989708	1.22151								0.653452
P12081	HARS1	Histidine--tRNA ligase, cytoplasmic	HARS1_HUMAN	0	57410.5	19	640727	606571	482797	411362	345733	136035	63352.8	56400.6	1.7784e+06	997572	1.20688e+06	994002	788866	562040	429153	247144	1.08654e+06	818462	816766	786663	600112	416953	253902	140054	680098	703164	539464	532390	415798	277319	110561	78456
P12109	COL6A1	Collagen alpha-1(VI) chain	CO6A1_HUMAN	0	108529.39	18	57604.1	62177.1	60910.2	52137.4	50390.7	36538.9	25565.8	15178.7	148876	88766.2	116642	127187	104095	111349	127944	54142.9	121011	76221.1	97742.1	111771	82172.6	81554.1	74453.3	30229.9	61291	80581.7	54485.5	77783.7	51369.5	53424.1	28901.2	28126.6
P12235	SLC25A4	ADP/ATP translocase 1	ADT1_HUMAN	0	33064.49	4	110956	82970.2	83166.6	69207.1	49140.1	8845.58	11491.2	7249.73	309075	180737	262173	205946	126034	117346	126016	38623.4	247224	185313	169923	144653	96493.2	87660.6	60868.3	14693	142735	163713	91662	89747.7	57966	74932.6	12381.8	18369.3
P12236	SLC25A6	ADP/ATP translocase 3	ADT3_HUMAN	0	32866.26	5	122069	101482	101656	80574.4	51955.3	44880	20298.7	10329.7	419063	226882	248050	213505	154088	142241	131948	63416.3	277949	197702	212831	161483	116797	111087	65815.6	38621.2	186358	194206	139542	105347	77264.6	86705.1	27659	26152.6
P12268	IMPDH2	Inosine-5'-monophosphate dehydrogenase 2	IMDH2_HUMAN	0	55804.98	26	821474	817440	731424	547113	496500	247402	241465	138334	2.32e+06	1.29156e+06	1.91098e+06	1.48015e+06	1.15835e+06	1.14142e+06	1.15944e+06	556429	1.3795e+06	1.02956e+06	1.08172e+06	1.11916e+06	810463	781257	686290	338291	860359	924697	684332	762802	510131	523461	298529	280640
P12270	TPR	Nucleoprotein TPR	TPR_HUMAN	0	267292.74	124	703486	697338	676667	619291	660013	526346	474491	308139	1.86905e+06	1.06382e+06	1554954	1.3753e+06	1.39223e+06	1.51843e+06	1.55787e+06	1.20781e+06	1.22185e+06	945600	1.07899e+06	1.2063e+06	1.04444e+06	1.19958e+06	1164241	765941	796614	800796	768625	791412	766497	731256	565830	568810
P12277	CKB	Creatine kinase B-type	KCRB_HUMAN	0	42644.28	21	6913049	8005220	6522556	3.00136e+06	1.6434e+06	574141	412844	241973	23130018	12156781	18019336	10063920	4.8682e+06	4.38828e+06	3.76178e+06	1.11592e+06	14006691	9993794	10125430	8039169	3.70979e+06	2974608	1.96295e+06	809855	7231070	8779796	5645894	4.92426e+06	1.92745e+06	2.23954e+06	551549	630806
P12429	ANXA3	Annexin A3	ANXA3_HUMAN	0	36375.27	25	4283082	4.46451e+06	4.19139e+06	2859572	1.21556e+06	710865	335024	270886	11675969	6478885	9455425	6888437	2.93512e+06	2.50085e+06	2.36632e+06	1.32754e+06	7773766	5581765	6102495	6034492	2.22789e+06	1.8833e+06	1.29557e+06	780669	4649490	4.9728e+06	4311945	3783818	1.62903e+06	1.48075e+06	574316	519036
P12532	CKMT1A	Creatine kinase U-type, mitochondrial	KCRU_HUMAN	0	47036.75	1	39847.8	33168.3	27339.3	14576.3	6526.56	5698.01	1746.76	2168.98	78668.5	44163.5	65911.9	29661.6	21702	14014.3	14059.5	11065.5	47590.3	41183.6	43449.6	24889.4	16341	13889.8	8810.47	7007.92	37842.7	36216.1	29255.3	16754.9	10215.8	10112	5550.61	5470.06
P12694	BCKDHA	2-oxoisovalerate dehydrogenase subunit alpha, mitochondrial	ODBA_HUMAN	0	50470.98	16	205359	198108	134138	71713.6	49859.7	23737.1	10042.9	8644.88	422874	265587	308922	198018	120398	106352	97248	29226.6	330238	250812	202107	155191	97087.7	80017.3	53591.9	26409.4	200756	217252	126469	100048	58678.8	58518.5	23004.3	18645.6
P12755	SKI	Ski oncogene	SKI_HUMAN	0	80005.07	1	7763.55	8025.58	6268.92	6543.58	4733.61	10357.7	8094.81	5182.91		14118.2	30350.3	16294.6	16850.3	13188.9	26076.3		14909.8	12420.9	10052.4	10444.2	8684.56	13171	11845	10225.8	10092.5	9391.4	9983.01	7683.02		6201.74	7951.41	10752.4
P12814	ACTN1	Alpha-actinin-1	ACTN1_HUMAN	0	103057.55	32	441747	475515	438545	369661	415103	286215	71284.2	28064.7	1.22995e+06	683641	1.07882e+06	926576	904984	925590	379767	157530	788669	616297	679378	847055	667454	715900	244139	96909.7	505715	533449	444378	507049	428565	471275	107662	69628.2
P12830	CDH1	Cadherin-1	CADH1_HUMAN	0	97456.15	13	437070	413007	426401	398329	344560	212672	210598	135531	1559893	810957	1.1367e+06	956784	762246	857774	820802	780964	964586	683480	696932	726917	585924	609180	603387	427406	539989	598403	511656	495422	448970	464327	305134	347428
P12931	SRC	Proto-oncogene tyrosine-protein kinase Src	SRC_HUMAN	0	59834.76	16	320441	302506	312077	266526	153250	74987.1	41209	29611.3	832034	518272	733423	633113	382694	260513	229429	135471	578693	425670	467996	460667	287438	176625	121412	85291.6	322490	346721	330060	323672	190577	140809	59493	50061.8
P12955	PEPD	Xaa-Pro dipeptidase	PEPD_HUMAN	0	54548.17	20	521118	574421	548958	505720	497384	263707	94040.1	39468.8	1.40163e+06	801203	1255454	1.12704e+06	971327	844157	513146	212199	924174	790790	834430	1.02433e+06	791370	639102	333205	150334	568756	646125	597178	676228	594295	448634	144922	89441.4
P12956	XRCC6	X-ray repair cross-complementing protein 6	XRCC6_HUMAN	0	69843.06	44	2.45759e+06	2.54496e+06	2.28559e+06	1.96227e+06	1.97066e+06	648572	233444	163267	7108034	3.85533e+06	5815203	5036807	4358241	2646177	1.84677e+06	815224	4927632	3.5629e+06	3.70182e+06	4612970	3.58906e+06	1.91097e+06	1.02596e+06	485589	2.70323e+06	3.01251e+06	2.31506e+06	2864812	2.27671e+06	1305080	373322	343250
P13010	XRCC5	X-ray repair cross-complementing protein 5	XRCC5_HUMAN	0	82704.54	39	3.35763e+06	3.3931e+06	2998253	2.68451e+06	2.7099e+06	876158	394060	237500	9393320	4875877	8.17551e+06	6.66145e+06	5.43115e+06	3.72959e+06	2.53903e+06	1.20774e+06	6004326	4.26954e+06	4429954	5633838	4.40531e+06	2.41367e+06	1.55388e+06	728970	3.26577e+06	3.81256e+06	3.05921e+06	3.72879e+06	3079690	1.75077e+06	592134	535563
P13051	UNG	Uracil-DNA glycosylase	UNG_HUMAN	0	34645.46	8	219274	241540	216077	137504	69312.7	38043.9	23850.4	18219.5	540127	306741	401732	345600	123654	168957	154335	89586.3	345849	268196	299212	230911	102331	93468.5	92140.7	52542.2	211200	237364	192078	167022	77706.1	90015.3	38390.9	40750.6
P13073	COX4I1	Cytochrome c oxidase subunit 4 isoform 1, mitochondrial	COX41_HUMAN	0	19576.7	7	218620	166562	196195	152090	135121	92400.6	68468.2	64653.5	794151	426434	484365	391688	358485	372083	413282	263189	433518	330086	334738	285284	249626	250735	272908	138409	309257	288846	237315	201608	187034	211359	109396	111502
P13164;Q01628;Q01629	IFITM1;IFITM3;IFITM2	Interferon-induced transmembrane protein 1;Interferon-induced transmembrane protein 3;Interferon-induced transmembrane protein 2	IFM1_HUMAN;IFM3_HUMAN;IFM2_HUMAN	0.000551268	13964.49;14632.09;14632.21	0
P13473	LAMP2	Lysosome-associated membrane glycoprotein 2	LAMP2_HUMAN	0	44960.73	4	362977	374395	271792	234314	190106	169784	102489	62093.2	989734	631279	739490	940840	558878	661534	806205	459541	813132	559765	632979	724696	579862	566447	480429	163067	326973	498179	276723	433158	255152	363017	140247	265952
P13489	RNH1	Ribonuclease inhibitor	RINI_HUMAN	0	49973.46	22	814648	775133	754025	651071	594161	262560	137545	86268.9	2.25358e+06	1.20148e+06	1.93317e+06	1.61597e+06	1.38724e+06	748600	673820	372164	1316649	1.04803e+06	1.29098e+06	1.34096e+06	990111	518889	419376	232211	914898	908011	876189	930222	718692	395831	205514	141904
P13639	EEF2	Elongation factor 2	EF2_HUMAN	0	95338.14	53	8625689	8767554	7.88451e+06	6690734	5.87145e+06	2.26565e+06	1.11558e+06	616020	22722782	12657709	18807868	15346483	11787693	8700856	6.31727e+06	3.49772e+06	15087195	11479549	12263033	13859878	9318683	6345395	3.82071e+06	1.87612e+06	9840206	10101138	8662456	9290066	7.18166e+06	4.56977e+06	1.61379e+06	1420665
P13640	MT1G	Metallothionein-1G	MT1G_HUMAN	0	176880.94	13	44445.2	20459.3	26289.7	19569.8	56746.4	59983.3	69421.6	23662.1	401072	48078.1	58888.4	48155.8	55074.3	513751	99940.6	60947.3	100104	63337.6	30354.3	114749	159128	149468	64834.7	99095.7	56111.3	43614.7	33512	22040.2	16279.2	40417.6	16215.8	15445
P13667	PDIA4	Protein disulfide-isomerase A4	PDIA4_HUMAN	0	72932.49	46	1.3438e+06	1.37916e+06	1.3071e+06	1.14253e+06	1.03186e+06	655408	464774	259200	3.59533e+06	2.06587e+06	3.1363e+06	2.4699e+06	2.17022e+06	1.95691e+06	1.72938e+06	1.0544e+06	2.23961e+06	1.79786e+06	2.00287e+06	2.16514e+06	1589881	1.45546e+06	1.14195e+06	653227	1.58201e+06	1.54534e+06	1.48887e+06	1.45287e+06	1.17802e+06	986560	611222	467981
P13674	P4HA1	Prolyl 4-hydroxylase subunit alpha-1	P4HA1_HUMAN	0	61049.29	21	350743	301845	206117	142736	129613	82745.5	49181.7	26124.2	811436	473039	548615	371893	266656	254027	227574	125007	552593	396943	330542	288394	216270	204345	150100	71051	382021	352420	251450	187205	176746	160084	72790	58863.1
P13688	CEACAM1	Carcinoembryonic antigen-related cell adhesion molecule 1	CEAM1_HUMAN	0.00761331	57560.38	0				7941.42		3241.06	3342.01	2611.48	23008.7						26458.3	13855.4							14418.5	7004.7						16130.9	5167.73	6276.46
P13693	TPT1	Translationally-controlled tumor protein	TCTP_HUMAN	0	19595.33	7	1505561	1.6339e+06	1.43621e+06	1.10781e+06	895999	344432	467605	208058	5116393	2125875	3.89289e+06	3233362	2508965	2345276	2.45932e+06	1.23188e+06	3054251	2.02418e+06	2223571	2.50844e+06	1.68898e+06	1.59526e+06	1.54451e+06	731685	1672727	1.73212e+06	1.32359e+06	1.73441e+06	1.05716e+06	1.15785e+06	694670	735055
P13716	ALAD	Delta-aminolevulinic acid dehydratase	HEM2_HUMAN	0	36294.87	14	125577	122712	123356	110459	118759	53791	69817.2	44455.8	298408	162016	262032	213312	208147	248167	296824	204812	198730	148241	152915	192275	177930	213106	206187	103690	108217	136143	97982.7	132632	114318	136348	77983.1	118126
P13796	LCP1	Plastin-2	PLSL_HUMAN	0	70288.39	31	1811587	1.83927e+06	1.73519e+06	1.51434e+06	1.73228e+06	1.20175e+06	1.18065e+06	737868	4.79236e+06	2.75418e+06	4.23732e+06	3.75987e+06	3.56222e+06	4.08165e+06	4.77473e+06	2.38559e+06	2.90543e+06	2.20871e+06	2.4515e+06	2.98339e+06	2.70414e+06	3.30662e+06	3.33652e+06	1.48606e+06	1.84007e+06	2.01428e+06	1.68465e+06	2.17549e+06	1.79592e+06	2070501	1.37037e+06	1.30663e+06
P13797	PLS3	Plastin-3	PLST_HUMAN	0	70811.02	31	595996	630328	611853	575254	612643	312457	160399	97601.7	1.7955e+06	996812	1.51306e+06	1.31505e+06	1.23645e+06	876376	627876	395965	1.05221e+06	800902	961996	1.08743e+06	955632	665447	394022	260174	646121	652986	656619	739642	684257	420117	218359	166372
P13798	APEH	Acylamino-acid-releasing enzyme	ACPH_HUMAN	0	81224.55	24	790794	832596	802615	707189	831736	691792	507542	73778.3	1.81071e+06	1.14061e+06	1.58751e+06	1.4509e+06	1.53391e+06	1.70862e+06	1.61079e+06	305380	1.30686e+06	1.02002e+06	1.10087e+06	1.30994e+06	1.20384e+06	1.4205e+06	1.11839e+06	183672	864599	915883	839527	912084	908622	943178	577397	127909
P13804	ETFA	Electron transfer flavoprotein subunit alpha, mitochondrial	ETFA_HUMAN	0	35079.57	17	1.4578e+06	1.50271e+06	1.32775e+06	1.04556e+06	770835	367466	171463	108830	4.54714e+06	2.48715e+06	3.53622e+06	2.6009e+06	1.89317e+06	1.37816e+06	1.086e+06	583229	2761368	2.05424e+06	2.29267e+06	2.11909e+06	1.3544e+06	942060	550433	347138	1.79687e+06	1.79733e+06	1548510	1.38213e+06	980509	707691	268183	213440
P13807	GYS1	Glycogen [starch] synthase, muscle	GYS1_HUMAN	0	83785.54	5	30842.4	30534.7	27753.6	23793.4	21457.2	6415.47	5695.95	4665.52	99219.4	67009.5	75864	80618.8	47919.2	49863	43824.3	16730.4	76848.1	44169.9	48468.7	45749.4	37802.6	31869.4	24671.7	10370.1	44503.4	45160.3	26920	39256	26588.1	26846.2	5928.86	11084.4
P13861	PRKAR2A	cAMP-dependent protein kinase type II-alpha regulatory subunit	KAP2_HUMAN	0	45518.4	17	176357	156288	141371	110576	87100.8	72976.4	44945.4	36887.7	486359	274733	374566	277194	195707	214258	183046	118342	307023	215396	244826	205571	154844	152428	125480	88065.3	183943	186582	169818	146742	111060	107756	58691.9	52254.3
P13929	ENO3	Beta-enolase	ENOB_HUMAN	0.0028746	46986.87	2	324938	400121	239255	177891	115639	45049.2	19345.3	22827.1	619377	490390	573901	587034	261445	76512.5	132800	21897.9	505278	384010	493512	555470	290513	160398	51231.7	52373.8	317813	394695	246480	352276	172114	99016.2	28558.9	30916
P13984	GTF2F2	General transcription factor IIF subunit 2	T2FB_HUMAN	0	28380.25	20	412499	389699	378985	329356	256900	153050	130831	85315.8	1.07969e+06	638355	886376	696039	521699	443581	421543	360950	681272	530918	546829	551632	392615	357718	319201	212188	406784	453923	426946	394516	297489	227799	146084	155683
P13987	CD59	CD59 glycoprotein	CD59_HUMAN	0	14177.28	3	29556	27890.2	30988.9	39734.1	31477.9	19815.7	18858.9	11421	101530	73129.5	80463.1	95318.5	63885.3	80309.6	80449.6	69400.5	78552.6	53175.1	73234.6	60061.4	51957.1	49157.4	56095.6	36440.9	42331.7	45987.2	40194.6	47145.3	42681.9	48656.9	29079.4	32121.7
P13995	MTHFD2	Bifunctional methylenetetrahydrofolate dehydrogenase/cyclohydrolase, mitochondrial	MTDC_HUMAN	0	37895.07	19	456166	440072	287426	167118	124711	83169.8	34206.2	28440.5	1.30573e+06	653891	770920	457730	307963	283874	255186	121846	873144	590163	482460	380690	240627	216995	148599	84710.7	546248	536870	319693	231197	155569	170743	54862.6	53940.5
P14151	SELL	L-selectin	LYAM1_HUMAN	0	42187.08	1	365315	308566	269903	306480	359582	285910	277150	181442	705983	481614	538395	685143	640198	673725	653922	649960	481076	369161	473591	511007	457665	528633	457534	455362	420013	324622	334347	345948	457943	383909	337107	439132
P14174	MIF	Macrophage migration inhibitory factor	MIF_HUMAN	0	12476.29	5	6.20572e+06	6.31839e+06	5.25546e+06	3.25676e+06	3.84017e+06	704923	1.46966e+06	466385	14996303	7.98639e+06	11335355	10605111	8638484	10686543	12333398	4667334	9825379	8163007	7.21184e+06	9612116	7.47974e+06	8732108	7.91004e+06	2.0906e+06	4.77081e+06	7.3222e+06	3110356	7.28118e+06	3.81279e+06	5303096	1664030	2929782
P14209	CD99	CD99 antigen	CD99_HUMAN	0	18847.87	2	38535.9	36091.6	38962.5	48305.7	39134	52129.3	38569.6	34476.6	130817	91557.7	117642	111682	104181	137058	138508	115571	98471.4	68117.7	88417.2	95739.3	69011.8	85361	77713.1	61353.4	45978.9	51340.9	57287.8	55366.1	50217.4	51898.3	44354.9	42316.2
P14314	PRKCSH	Glucosidase 2 subunit beta	GLU2B_HUMAN	0	59425.41	23	1.25918e+06	1250754	1.20353e+06	1.09853e+06	1.29397e+06	1.08879e+06	1.0575e+06	774624	3.26644e+06	1844613	3010687	2.57724e+06	2472637	2.9002e+06	3.05341e+06	2.82138e+06	2.15605e+06	1.57357e+06	1.87772e+06	2.1246e+06	1.95926e+06	2.28877e+06	2370922	1.70547e+06	1.50356e+06	1.42418e+06	1.36836e+06	1.4878e+06	1.51637e+06	1.50335e+06	1.21514e+06	1392760
P14316	IRF2	Interferon regulatory factor 2	IRF2_HUMAN	0	39354.43	2	52558.4	30586.3	8121.7	23807.5	15524.7		16146.8		84537	24722.7	35202.7	30147.4	10549.4	29278.3	35612.8	79322.4	33085.1	40528.6	15520.2	28827	28818.1	13509.6	26972.3	31704.2	5412.37	34477.1	9476.21	33520.4	9631.49	13698.5	19495.3	12809.7
P14324	FDPS	Farnesyl pyrophosphate synthase	FPPS_HUMAN	0	48275.48	11	484438	463930	277527	157670	124149	99574.1	50346.5	44298.4	1.2132e+06	699118	759174	458588	306187	303150	272056	173363	810485	577564	424446	313281	227293	211828	147325	87858.8	476308	486268	305092	218787	153440	162961	83521.9	69408.8
P14406	COX7A2	Cytochrome c oxidase subunit 7A2, mitochondrial	CX7A2_HUMAN	0.00073193	9395.98	2	151853	121945	180269	130770	141449	41889.7	27311.3	9541.63	453356	278492	364873	261561	266160	257527	194061	60382.4	399717	210865	247814	252351	190723	164227	113393	42908	220266	222271	166499	177377	141407	177597	36221.2	39152.7
P14410	SI	Sucrase-isomaltase, intestinal	SUIS_HUMAN	0	209452.95	16	92072	84619.1	88123.3	79563.6	77506.4	57265.3	38755.9	32787.8	270678	155474	234945	191226	177601	178839	182924	102420	183244	132105	155253	145624	131712	122580	112979	70505.8	119987	111713	89909.7	109589	91119.1	106318	53008.3	54570
P14543	NID1	Nidogen-1	NID1_HUMAN	0.000185736	136377.03	1	10557.2	4054.23	11947.3	6039.57	9777.17	11011.8	6109.91			18774.5	22562.9	22260.7	27363.5	23304.3	22399.4		20697.8	15980.2	20656.6	18756.5	18297.6	18368.4	15292.5			12941.3	13721.8	12819.2	12584.2	11743.2	6724.31	2818.58
P14550	AKR1A1	Aldo-keto reductase family 1 member A1	AK1A1_HUMAN	0	36573.04	21	716824	702800	625061	363650	139977	53259.8	36558.9	22135.2	1.85057e+06	1.03914e+06	1.47025e+06	899365	363835	315752	292182	138751	1134677	909296	910758	749013	260621	225333	158864	73919.3	779308	795647	698227	488146	169808	202968	62908.7	63076.2
P14618	PKM	Pyruvate kinase PKM	KPYM_HUMAN	0	57936.88	43	9536767	9400299	6367141	3.6011e+06	2.60329e+06	1216475	531029	427615	29276240	14879754	17161848	10483603	6.67363e+06	5426997	4641425	2.30668e+06	17501648	12199057	10760931	7.88547e+06	5.29093e+06	3718810	2391779	1.3541e+06	10521157	10889326	6947175	5.05984e+06	3.18798e+06	2.92409e+06	912293	850607
P14621	ACYP2	Acylphosphatase-2	ACYP2_HUMAN	0	11139.56	1	8184.57	6160.54	5402.42	6768.09	4456.52	8259.86	5040.52	4253.57		13339.7		23069.3	19746.8	26585.7	19573.8	7272.6	13898.5	11472	14815.6	17866.1	14117.6	15171.7	12833	2728.92	10004.9	7212.09	9007.94	8969.08	10736.9	6913.59		3474.64
P14625	HSP90B1	Endoplasmin	ENPL_HUMAN	0	92468.86	44	4.39651e+06	4.57144e+06	4223946	3.47219e+06	2.86685e+06	1.83019e+06	1.19501e+06	1.07288e+06	11411313	6.63349e+06	10331124	8157657	6.61195e+06	5849250	5703003	3.22892e+06	7.69121e+06	5985225	6.17865e+06	7.15775e+06	4937885	4.4065e+06	3620716	2.31416e+06	5124142	5.20214e+06	4360228	4975962	3.47904e+06	3.1468e+06	1.70877e+06	1.67921e+06
P14635	CCNB1	G2/mitotic-specific cyclin-B1	CCNB1_HUMAN	0	48337.43	10	65261.9	69043	50832.2	36650.8	28435.1	26017.8	17655.5	11507.3	173730	104598	115790	94153.7	71241.2	69084.2	63651.4	30146.7	126090	89035.9	83567.7	73067	50120.5	47768.7	37785	22182.5	71315.8	71242.6	52095.8	45665.3	33073.9	37599.9	18840.8	18115.5
P14649	MYL6B	Myosin light chain 6B	MYL6B_HUMAN	0	22763.99	6	22610.6	27962.4	26731.7	22295.2	31420.5	31179.1	34631.5	16115.8	78005.7	44941.9	59295.9	67799.3	72518.8	87246.9	101244	78260.4	46982.3	34380	47053.4	46251.7	51494.5	62435.6	70566	50177.2	32719	28584.9	26817.2	29257.4	31953.9	31350.6	37759.5	36927
P14678	SNRPB	Small nuclear ribonucleoprotein-associated proteins B and B'	RSMB_HUMAN	0	24610.06	2	38189.2	6875.72	22142.7	17370.5	29319.9	11605	11673.7	3061.31		35739.4	22961.8	39914.7	27795.5	37312.6	34364.9	3961.71	51444.1	17830.2	21708.8	25113.4	28954.8	35291.7	26146.2	2725.54	17735	21075.3	13623.2	19547.5	14823	20227	7833.23	3511.58
P14735	IDE	Insulin-degrading enzyme	IDE_HUMAN	0	117968.49	40	741774	796232	682151	549587	423886	148825	64781.3	48063.9	1.85695e+06	1.06108e+06	1.55942e+06	1.29522e+06	900659	660031	496735	174271	1228425	1.00541e+06	1.00783e+06	1.15463e+06	769869	483337	268299	118293	719806	852047	574962	772248	429137	334591	91358.9	87305.6
P14854	COX6B1	Cytochrome c oxidase subunit 6B1	CX6B1_HUMAN	0	10192.38	7	139084	131825	115793	121381	149116	163152	124759	103219	558999	274926	454271	397007	408448	508427	529919	272341	306291	210760	224996	283605	249264	283497	310782	246598	141207	169546	133044	182376	176763	185953	140273	145127
P14859	POU2F1	POU domain, class 2, transcription factor 1	PO2F1_HUMAN	0	76471.6	3	45269.2	62099	40004.5	37757.8	35260.5	27206.2	18522.2	16923.4	153214	62280.6	99994.5	54949.9	59373.9	44670.7	47503.6	41320.1	70069.3	53746.7	77425.4	67192.8	39578.1	34802.4	33814.6	29449.9	67203.2	60548.3	48253.2	43517.8	24220.2	31918.3	23061.2	20988.3
P14866	HNRNPL	Heterogeneous nuclear ribonucleoprotein L	HNRPL_HUMAN	0	64132.77	21	2.13736e+06	2.01969e+06	1.70391e+06	662268	437774	325905	143103	117649	5572686	3.05901e+06	4322547	1.99474e+06	1.24192e+06	1.26659e+06	1.10419e+06	538914	3.69544e+06	2.74258e+06	2729521	1522198	901458	855932	575630	334657	2.34175e+06	2.36625e+06	1.90795e+06	920461	602200	682261	244050	207759
P14868	DARS1	Aspartate--tRNA ligase, cytoplasmic	SYDC_HUMAN	0	57136.21	39	1.02726e+06	866326	663452	392692	288988	159076	71731.6	57428.3	2.49952e+06	1.3237e+06	1.68836e+06	1.09784e+06	687285	664542	623066	313377	1.67311e+06	1.10601e+06	1.0371e+06	749684	526608	462029	366368	166572	1.01649e+06	1.0312e+06	719665	519315	377522	402338	123953	139915
P14923	JUP	Junction plakoglobin	PLAK_HUMAN	0	81744.74	36	369609	342920	329153	265812	184008	121647	61773.5	50707	1.0427e+06	593970	833859	665426	422709	395229	371098	226711	671646	490817	536308	504217	309752	275520	215490	141627	439012	442635	375831	344832	238291	219026	100454	93533.6
P14927	UQCRB	Cytochrome b-c1 complex subunit 7	QCR7_HUMAN	0	13530.45	5	81259.9	59238.4	61050.2	50940.3	49175.2	64632.5	116807	50964.5	308524	165862	195191	165578	127953	230532	351223	289640	179652	119902	128128	105902	90652.2	192990	269717	185344	112703	116237	84082.6	64458.9	73786.1	123853	135737	157224
P15056	BRAF	Serine/threonine-protein kinase B-raf	BRAF_HUMAN	0.00073193	84436.89	1	22605.3	19850.2	14190	10153.8	6959.82				54197.1	42375.1	42607.8	26220.1	20494.1	25193.6		8197.55	34067.6	25654.8	19668.9	15760.1	17971.6	12258.6	13673.7		17189	22503	9865.53	14612.5	7796.98	10720.9		4470.51
P15104	GLUL	Glutamine synthetase	GLNA_HUMAN	0	42064.42	12	135141	140892	123991	111208	110803	14652.2	9146.28	11926.6	367145	170782	262451	214572	187851	58011.1	65182.2	32229.6	210005	151911	167867	175186	172100	45249.9	36181.4	24383.6	132004	145224	120617	138052	112634	42443	16233.1	13554.9
P15121	AKR1B1	Aldo-keto reductase family 1 member B1	ALDR_HUMAN	0	35853.39	13	196796	191645	177213	170252	95537.6	29284.2	20868.9	11282	557382	298969	430099	368230	226509	139053	128362	86356.7	335657	261951	288276	318560	172298	97297.5	73348.9	46932.7	216949	215489	205640	198506	132760	77633.7	30905.6	30274.9
P15151	PVR	Poliovirus receptor	PVR_HUMAN	0	45302.6	6	60310.8	59808.4	62841.2	57540.3	54247.8	54316.3	42582.9	29974	160506	96864.6	119749	130635	87210.5	101701	113687	110997	119066	81342.9	88578.6	80007.9	95673.6	100692	102708	68442.1	82831.8	100620	68665.1	76412	71471.9	71869.9	49385.6	49252.8
P15170	GSPT1	Eukaryotic peptide chain release factor GTP-binding subunit ERF3A	ERF3A_HUMAN	0	55755.91	11	428720	478264	418900	332270	264152	226683	120671	94548	1.48006e+06	755134	1.18637e+06	927805	702816	535194	505470	286848	895950	641136	715450	733993	528847	396016	337042	216499	484417	534798	460775	458525	344579	265273	194549	134532
P15260	IFNGR1	Interferon gamma receptor 1	INGR1_HUMAN	0	54404.55	7	33932.8	27644.5	32824.1	32529.5	30157.3	30720.4	23069.1	22415.2	159606	69289.1	104869	100119	79572.7	103870	117305	110115	83366.5	52900.1	67941.8	68655.2	58702.8	69269.7	66322	61775.7	45953.1	47865.8	42906.1	45081.8	42796.9	59358.8	36001.6	38392.9
P15289	ARSA	Arylsulfatase A	ARSA_HUMAN	0	53588.16	2	30484.3	24362.2	13801.1	17889.4	14419	21352.9	23568.2	7748.15	47252.7	25529.6	36837.3	34764.4	39546.1	50863.4	56434.4	35095.5	38142.8	21523.1	32344.8	39362	33664.1	42836.8	43095.7	24303.8	21514	25619.1	12809.2	27670	15514.6	29270.3	24336.9	18385.5
P15291	B4GALT1	Beta-1,4-galactosyltransferase 1	B4GT1_HUMAN	0	43920.27	5	27177.2	36978.2	35483.7	26777.5	19440.9	11859.4	6683.42	2915.83	93835.6	60082.8	60912.7	69019.9	50004.5	31308.1	39578.1	7204.06	70835.4	45155.1	65101.8	59911.7	39687.2	28399.8	17281.2	12902.1	40701.6	35287.9	28344.3	35055.3	18780.8	22819.8	6637.04	10462.9
P15311	EZR	Ezrin	EZRI_HUMAN	0	69412.8	34	1.82318e+06	1.98796e+06	1.87993e+06	1.77558e+06	1.47503e+06	445606	266756	165904	5905667	3.22009e+06	4803598	3.93797e+06	3.38122e+06	1.91601e+06	1.71582e+06	991547	3.50845e+06	2795308	3.06001e+06	3.53592e+06	2.56064e+06	1.38285e+06	1.0474e+06	573862	2.14725e+06	2287487	2025468	2.32225e+06	1758785	892320	430201	371587
P15328	FOLR1	Folate receptor alpha	FOLR1_HUMAN	0	29819.12	4	151851	108073	130546	143076	141930	97810	72826.9	72403.4	306712	187637	254465	187768	213384	263272	255832	226959	177813	160612	197933	200118	204722	232185	205730	145448	141936	169708	147058	166656	190472	194410	100916	122811
P15336	ATF2	Cyclic AMP-dependent transcription factor ATF-2	ATF2_HUMAN	0	54537.38	7	49430.9	47020.2	44717.9	43556.6	44760.6	53290.7	44568.5	39972.4	85148.3	73860	85649.1	80933.3	96156.3	109461	139893	130698	77252.2	65749.6	73308.3	75916.8	88728.3	89663.1	97177.9	74298.2	46639.6	56240.7	43854.3	50867.8	56021.3	56276.3	54447.5	58704.8
P15374	UCHL3	Ubiquitin carboxyl-terminal hydrolase isozyme L3	UCHL3_HUMAN	0	26182.59	12	126419	131565	126502	105680	98460.4	51959.8	40096	18926.9	378848	195362	294641	233124	206540	187451	157105	85697.4	224216	163841	180868	192638	138950	123677	92589.4	48951	146720	153042	116647	133150	114117	100832	55994.2	44443
P15408	FOSL2	Fos-related antigen 2	FOSL2_HUMAN	0	35193.38	3	10431.9	12172.2	12722.6	18848.7	17458.6	19504	19641.8	15948.7	28571.1	15291.5	30001.9	27974	20177.3	26324.9	27971.5	36217.9	19277.6	15169.2	16653.8	21346.7	19374.4	22452.8	30943.9	27931.7	13506.2	14929.6	13621.9	14081.3	16913.2	18756.8	18916.4	19533.7
P15529	CD46	Membrane cofactor protein	MCP_HUMAN	0	43747.31	9	508018	484593	439782	418456	466335	461350	443600	311950	1.34598e+06	747142	1.15072e+06	927095	1.01995e+06	1.06282e+06	1277339	1.20508e+06	803870	634807	728253	799324	690587	854278	879866	795831	561414	538036	499766	548092	525747	556390	570190	568070
P15531	NME1	Nucleoside diphosphate kinase A	NDKA_HUMAN	0	17148.72	5	2471178	2.58808e+06	2.15656e+06	1.96861e+06	2.00433e+06	1.31964e+06	816172	215299	7654071	3.84065e+06	6.70658e+06	5441499	5.32565e+06	5.99153e+06	4288307	1.0505e+06	4439151	3.53329e+06	3651973	4.90518e+06	4.22244e+06	4414149	2400350	548247	2517477	3044407	2.32821e+06	2.95024e+06	2.34208e+06	2.36912e+06	980966	337077
P15559	NQO1	NAD(P)H dehydrogenase [quinone] 1	NQO1_HUMAN	0	30867.64	2	20471.8	9901.26		6131.52					64528.1	26765.8	19810	19571	9198.39	18183.2	18463.4	4217.82	39290.6	27573.5	14965.5		6709.22	9600.64			12589.2	21500.3	5222.12			8452.79		2171.74
P15586	GNS	N-acetylglucosamine-6-sulfatase	GNS_HUMAN	0	62082.09	14	193800	200580	197087	167745	196451	94540.4	69449.3	28229.4	499372	275595	412745	372523	362731	346574	282485	143574	335412	252942	274733	346401	276254	279821	177487	87962.1	223239	227918	204533	221068	220653	190517	89141.4	70778.8
P15735	PHKG2	Phosphorylase b kinase gamma catalytic chain, liver/testis isoform	PHKG2_HUMAN	0	46442.19	3	29374.6	19898.7	17258.8	6137.41					63794.1	34713.2	67143.1	40765.5	12198.9	9014	9935.33	847.958	60726	46478.8	21534.1	29791.3	12874.3	9908.4	6972.24		5971.89	39057.2	1399.61	12957.5		4797.28
P15822	HIVEP1	Zinc finger protein 40	ZEP1_HUMAN	0	296834.6	1	6002.61	1453.15	6664.99	5100.73	5168.16	3959.12	3651.68	5132.57	11146.8	3749.51	976.771	2449.63	3650.34	2149.54	4087.02	13707.3	5746.83	3585.8	5680.53	8093.24	5725.4	6000.92	4744.19	10067.5	1547.57	2689.83	3558.36	3067.96	6783.39	6060.68	5416.56	5577.11
P15848	ARSB	Arylsulfatase B	ARSB_HUMAN	0	59687.23	0					8113.87	7346.8	5754.09	2641.59					21354	34142.1	27755.9	13805.6					19311.3	17943.7		6557.99	10615.7				9797.48	11723.8	7566.47	2549.42
P15880	RPS2	Small ribosomal subunit protein uS5	RS2_HUMAN	0	31324.42	17	3.82461e+06	3.2426e+06	3.03136e+06	2431641	1.91417e+06	1.25253e+06	675140	430649	11293073	6440316	8874630	7.345e+06	5.41881e+06	5.51927e+06	4846112	2.53866e+06	7.81806e+06	5537365	6005071	5.62719e+06	4182373	3.86072e+06	2.79696e+06	1.50678e+06	4383992	4685953	3.99578e+06	3.72509e+06	2.63906e+06	2.91245e+06	1.13799e+06	864479
P15907	ST6GAL1	Beta-galactoside alpha-2,6-sialyltransferase 1	SIAT1_HUMAN	0	46604.58	3	13540.1	13189.3	11766.2	9824.16	5807.01	6939.26	3164.28	2797.95	51252.9	31435.5	48440	24452.9	19562.5	18524.5	18642.1		31876.2	20928.8	25922.7	19258.3	17244	11452.1	6585.62		12676.2	17933.9	10620	12165.3	8413.77	10493.6	3890.6	3544.43
P15924	DSP	Desmoplakin	DESP_HUMAN	0	331773.89	145	529799	518602	454856	318421	265178	202172	143041	105256	1.44799e+06	832626	1.10176e+06	788531	585652	587141	542786	372812	950003	709920	722160	616412	442453	415884	352342	239435	594607	592810	519603	401137	323233	288894	179026	169951
P15927	RPA2	Replication protein A 32 kDa subunit	RFA2_HUMAN	0	29246.85	10	197482	212949	195809	168597	195568	147501	40205.6	32032.5	462663	282467	387743	347844	368238	344150	182536	104712	306890	252670	306368	304931	265201	282150	102624	61664.3	238327	214136	211481	225199	207897	181101	53814.8	40751.3
P15954	COX7C	Cytochrome c oxidase subunit 7C, mitochondrial	COX7C_HUMAN	0	7245.5	1	21245.6	12113.4	17982.2	11229.6	7511.52	8090.2	15500.8	7550.27	113151	51979.7	70927.4	44513.9	16935.7	25874.3	38433	24772.2	72031.3	34302	35501.8	25511.3	10471.5	18347.5	24459.7	17483.4	38024.8	38581	22045.6	13450.7	10519.4	14611	19414.6	13224.6
P16035	TIMP2	Metalloproteinase inhibitor 2	TIMP2_HUMAN	0	24399.25	1	5012.01		6953.81	6668.81	9287.69	9323.53	10644.2	8873.18	18321.5	15281.2	15536.1	10908.6	13678.5		14247.2	17347.9			6203.1		9937.04	17104.5	16094.7	14145.8	3051.71	4686.03	9619.92	8738.52	8565.57	8605.91	11226.8	7102.57
P16083	NQO2	Ribosyldihydronicotinamide dehydrogenase [quinone]	NQO2_HUMAN	0	25918.56	8	184951	161488	184650	160604	162594	90061.8	118083	15582.8	404042	228270	290787	312041	312317	355694	331761	104394	248861	200541	260684	280858	261920	283160	215101	65602.5	196388	164345	163836	187068	156618	192573	112713	48439.9
P16104	H2AX	Histone H2AX	H2AX_HUMAN	0	15144.57	2	1.05856e+06	1.02884e+06	1.11202e+06	1.06528e+06	1.05093e+06	1104117	674458	163952	4624097	2.06068e+06	3.3108e+06	2.48235e+06	2457373	2.91052e+06	2329724	1.14461e+06	2285545	1.70567e+06	1906742	2.12121e+06	1.68422e+06	1922788	1.55649e+06	646990	1.41722e+06	1.23807e+06	1.46648e+06	1.28393e+06	1268526	1.09093e+06	790280	320680
P16144	ITGB4	Integrin beta-4	ITB4_HUMAN	0	202167.15	35	88997.5	89586.9	92483.2	83606.3	80739.2	69289.1	47872	40940.7	291488	175569	231737	202350	182576	197607	202436	135379	191229	135764	155296	162658	123064	128666	123713	89168.5	106004	117314	95927.1	101082	95880.9	102082	63283.6	62369.1
P16152	CBR1	Carbonyl reductase [NADPH] 1	CBR1_HUMAN	0	30374.93	17	942472	1.04041e+06	965546	742472	548104	95676.4	59847.4	34663.6	2832132	1.48452e+06	2.23151e+06	1.759e+06	1.19654e+06	609967	450452	155857	1.69651e+06	1319802	1.47799e+06	1.58055e+06	947824	440622	256509	96081	1.09405e+06	1.17392e+06	927090	1.01335e+06	495835	337377	76050.1	72231.3
P16219	ACADS	Short-chain specific acyl-CoA dehydrogenase, mitochondrial	ACADS_HUMAN	0	44297.2	14	218687	195426	142849	86138.7	63180.2	30777.5	13868.8	7387.36	484121	290363	316060	206067	139712	118674	89306.1	48478.4	343072	238110	204380	156757	101905	71468.9	56422	25977.7	239225	214432	149370	105965	74582.1	72410.6	20827.4	20954.9
P16220	CREB1	Cyclic AMP-responsive element-binding protein 1	CREB1_HUMAN	0	35136.31	2	86628.3	85862.8	85618.9	63181.2	80846	92833.5	74360.1	77401.6	239875	111805	189407	146066	194099	156973	216697	157220	123030	101114	106674	138607	113942	136722	163037	135436	108850	97519.6	80801.5	103219	112133	101682	94125.4	101957
P16278	GLB1	Beta-galactosidase	BGAL_HUMAN	0	76074.88	16	178600	186763	108723	65144.7	42559.6	20896.7	7458.98	7704.35	437307	249130	280634	172539	114116	107269	98882.4	29758.7	316948	226358	171608	151029	92821.8	74664.8	51650	17631.4	167557	204553	98129	89323.3	43402.7	56070.9	16211.4	12477.2
P16284	PECAM1	Platelet endothelial cell adhesion molecule	PECA1_HUMAN	0	82522.18	5	37169	39167.6	35782.6	37627	37697.3	31872.3	23560.5	19562.5	93549.2	62228.8	69995.9	70068.9	66894.9	71187	80289.4	63344.9	100173	54895	63783.7	64996.2	56477.5	60207.1	51687.8	44611.8	51965.2	45188.3	43793.8	51832.9	45685.4	43479.3	34385.1	30297.3
P16333	NCK1	SH2/SH3 adapter protein NCK1	NCK1_HUMAN	0	42864.46	14	121139	138976	132063	103773	70752.8	60739.8	38865.2	25634.7	362581	183512	245557	214180	157184	151698	137401	103767	219600	165738	180759	178249	107173	100688	90484	62681.2	150216	130147	138828	122744	94309.8	83013.9	52525.4	50035.2
P16383	GCFC2	Intron Large complex component GCFC2	GCFC2_HUMAN	0	89384.64	11	77414.2	79831.7	71394.3	59344.1	63793.3	76584.4	63433.3	57304.2	162091	97751	141473	117267	124313	141894	148772	141132	101609	102608	109727	103568	95429.7	105155	114779	102409	91675	83791.5	85109.2	80392.4	81909.8	76946	69213	75689.5
P16401	H1-5	Histone H1.5	H15_HUMAN	0	22580.17	6	4.1772e+06	4100922	3.92629e+06	3637045	3.64169e+06	4.08034e+06	2806933	2.19561e+06	9840554	6567767	8590866	7766817	7.45263e+06	7863913	8282117	6.40035e+06	6858482	5.23916e+06	5894126	6552442	5.6288e+06	5964565	5273477	4.86952e+06	5041689	4.78161e+06	4825532	4.89242e+06	4.66045e+06	4.57929e+06	3.4649e+06	3127567
P16402	H1-3	Histone H1.3	H13_HUMAN	0	22349.9	3	323819	326828	359537	312294	280566	339270	207165	166239	738713	511787	677162	544304	590448	585909	647866	511815	544930	411800	484894	469307	418268	430762	453230	319790	414201	393340	391737	373860	415102	358399	252854	184220
P16403	H1-2	Histone H1.2	H12_HUMAN	0	21364.75	5	438639	417641	477372	438518	432325	477822	325598	281398	1172661	629486	1.0138e+06	625128	797944	842284	840420	779237	567991	559826	640424	732251	683213	729824	586458	644663	411741	470204	524285	479303	539424	577161	423024	321476
P16422	EPCAM	Epithelial cell adhesion molecule	EPCAM_HUMAN	0	34932.28	10	454194	369352	449578	467111	404676	329172	236239	176108	1.57347e+06	821624	1.22437e+06	1.11368e+06	1.00597e+06	1061804	1.10518e+06	746446	981316	639646	868455	761112	662070	710174	715199	515468	590282	608791	531572	538031	523108	575933	321424	305747
P16435	POR	NADPH--cytochrome P450 reductase	NCPR_HUMAN	0	76689.72	23	278280	260030	232214	164707	105792	64395.6	31920.2	21959.4	875640	505012	652180	474926	314752	294819	265238	137253	604084	414459	401663	393559	228766	182852	140070	80778.1	336634	376305	245481	231572	141211	156145	51961.9	53820.9
P16455	MGMT	Methylated-DNA--protein-cysteine methyltransferase	MGMT_HUMAN	0	21645.97	8	131876	122353	112916	81045.2	60994.3	28270.3	13407.5	12962.3	260413	182951	203098	196747	129847	100530	83170.4	39067.1	215069	167587	158939	166337	98846.3	70827.6	49152.5	16716.5	146482	138931	115853	97329.9	76283.5	57062.3	19523.2	15545.5
P16499	PDE6A	Rod cGMP-specific 3',5'-cyclic phosphodiesterase subunit alpha	PDE6A_HUMAN	0.00234276	99547.31	1	38234.3	35209.5	29578.6	30774.4	20556.2	10569.4			224864	62043.3	193128	87671.7	65173.2		32553.2	23814.5	68924.7	38999.6	51150.3	51438	42394.4				27017.3	41501.2	33841.4	38658.8	32631.7
P16615	ATP2A2	Sarcoplasmic/endoplasmic reticulum calcium ATPase 2	AT2A2_HUMAN	0	114756.86	24	662594	554490	558826	445960	337702	271821	131452	104787	2.74326e+06	1.38438e+06	1.733e+06	1.26374e+06	853878	885982	771771	557727	1564334	1111071	1.12108e+06	885063	654177	591742	486456	352401	954576	938727	789606	580953	463591	515864	209023	186648
P16930	FAH	Fumarylacetoacetase	FAAA_HUMAN	0	46374.32	17	206402	197405	172245	156214	181277	143233	135740	114862	542442	271720	435784	343908	350695	423353	493549	385753	328423	248899	248683	344927	304669	339738	336831	194565	185757	239642	183713	215465	204913	214143	166417	195475
P16949	STMN1	Stathmin	STMN1_HUMAN	0	17302.51	9	1.29783e+06	1.46034e+06	1.29635e+06	1.33642e+06	1.43953e+06	1.49521e+06	1.09924e+06	912461	4815605	2405261	3.87449e+06	3.22919e+06	3.1137e+06	3.89425e+06	4585110	4098671	2681299	1.986e+06	2.39116e+06	2.78005e+06	2593211	2.89813e+06	3.14472e+06	2313186	1.58134e+06	1.66515e+06	1.62607e+06	1.71327e+06	1.58759e+06	1580264	1.62079e+06	1.48787e+06
P16989	YBX3	Y-box-binding protein 3	YBOX3_HUMAN	0	40089.95	16	1197537	1159292	1.11775e+06	1.05523e+06	1.16114e+06	1.22474e+06	1.19398e+06	900738	2.92005e+06	1.61676e+06	2.37775e+06	1.91047e+06	2.22945e+06	2.61227e+06	3.06464e+06	2.82354e+06	1.77149e+06	1.3885e+06	1.68533e+06	1.83232e+06	1719058	2.202e+06	2.19986e+06	1932702	1.34669e+06	1.32231e+06	1.4044e+06	1.31917e+06	1.41067e+06	1.41399e+06	1.38783e+06	1.34593e+06
P17010	ZFX	Zinc finger X-chromosomal protein	ZFX_HUMAN	0	90521.82	1	8119.84	17328.4	9847.77	14959.8	9349.01	12150.1	11075.8	5439.43	118074	24391	80403.9	70692.4	48100	50872.6	53196.2	20825.6	45185.5	31187.4	33655.4	36295.2	33847.8	23139.1	25626.4	18158.2	11817.5	17406.1	27221.5	17111.1		12066.7	12438.3	9916.99
P17026	ZNF22	Zinc finger protein 22	ZNF22_HUMAN	0	25915.43	6	17124.1	15727.6	14543.9	17942.5	17448.4	21102.3	12871.5	11384.6	30417.6	13087.1	27598.2	22185.2	23003.2	36365.4	34611.5	30333.2	17557.2	15747.5	16119.7	20716.9	25277.9	29064.1	31996.7	21342.6	16500.6	15916.8	14953.9	19255.8	20060.1	22253	18153	17874.6
P17028	ZNF24	Zinc finger protein 24	ZNF24_HUMAN	0	42155.38	3	31300.5	27412.4	24295.3	20603.3	19793.6	21847.5	20343.2	15199.6	59232.9	38765.4	57971.8	41418.2	36838.3	45587.3	44545.4	38933.6	51997	38447.4	33564.7	28817.9	35058.9	57688.6	43359.3	35806.4	28608.5	32010.5	35118.5	28517	30912	23242.1	23796.4	21646.6
P17029	ZKSCAN1	Zinc finger protein with KRAB and SCAN domains 1	ZKSC1_HUMAN	0	63630.02	1	37254.2	51405.1				9735.96	7609.16	5361.17	55264.2	29693.8	62220.7	69415.9	32481.2	42090.9	57641.9		56349	40785.9		43375.4	53336.2	55996.8	55319.4	116097		3777.69		30784.1		26072.4		50011.6
P17050	NAGA	Alpha-N-acetylgalactosaminidase	NAGAB_HUMAN	0	46564.56	10	169109	174770	155600	159969	146567	114637	38742.6	21263.1	296884	188894	262773	229517	234663	176646	110197	61889.2	214626	196695	219325	225251	193390	162008	99961.4	48092.7	164727	166267	155197	176258	155805	124664	55715.3	36999.4
P17096	HMGA1	High mobility group protein HMG-I/HMG-Y	HMGA1_HUMAN	0	11676.02	7	1.65927e+06	1.47025e+06	1.52092e+06	1.62389e+06	1.942e+06	2.17626e+06	2.05704e+06	1.85037e+06	4738684	2.83496e+06	4.55386e+06	4.11572e+06	3888690	5168044	5.71935e+06	5490425	3.35342e+06	2.15832e+06	2.68466e+06	3.15949e+06	2.7917e+06	3458461	4.05766e+06	3.45771e+06	1.89736e+06	1.79633e+06	2.06624e+06	1.92589e+06	2.18023e+06	1.93163e+06	2.45541e+06	2253668
P17152	TMEM11	Transmembrane protein 11, mitochondrial	TMM11_HUMAN	0	21540.77	1	40191.6	43243.3	7609.35	34218.6	15951.2				110690	117308	95893.3	80767.6	36097.8	47590.8	47728.5		136089	85270.3	65953.6	56685	30164.6	27645.5	15617.1	1192.55	57674.9	74487.6	25065.7	29956.9	10543.1	24746.1		2795.27
P17174	GOT1	Aspartate aminotransferase, cytoplasmic	AATC_HUMAN	0	46247.5	23	1.58358e+06	1586176	1.46017e+06	1.38957e+06	1.61976e+06	1.05131e+06	1.14757e+06	639188	4296653	2.27103e+06	3692029	3147583	3.09195e+06	3.70612e+06	4.43271e+06	2.99337e+06	2.84327e+06	2.00981e+06	2.27404e+06	2666090	2500685	2953366	2.95221e+06	1.82854e+06	1.70167e+06	1.66809e+06	1.58805e+06	1.74635e+06	1.76751e+06	1.96248e+06	1.45885e+06	1.6164e+06
P17252	PRKCA	Protein kinase C alpha type	KPCA_HUMAN	0.00108972	76749.93	0						0.481982		0.488135	4068.87		131.264			208.984	1040.43		0.998749									307.606					0.474782	0.476459
P17301	ITGA2	Integrin alpha-2	ITA2_HUMAN	0	129296.38	26	177623	165561	167932	158103	150631	124413	73827.4	77466.1	557635	317152	425315	381707	332106	361146	367597	243978	335706	255275	290531	299198	251824	249937	227791	145587	198160	251649	166964	213998	185464	208210	96884	112407
P17480	UBTF	Nucleolar transcription factor 1	UBF1_HUMAN	0	89405.94	12	91671.3	86770	66720.1	48051	45178.7	34349.6	20627.4	13663	247339	131258	156694	152215	93720.3	107107	90941.6	57727.4	152098	103505	112805	102875	82958.9	70447.9	57006.2	32521.9	92905.2	94889.2	73242.4	72379.9	53282.5	57692.6	30179.7	24582.9
P17482	HOXB9	Homeobox protein Hox-B9	HXB9_HUMAN	0	28058.53	1	26593.2	18506	16376.3	17599.6		8421.36			38414.7	26900.9	38716.8	29660.7			16209.1		27594.6	18549.8					14221.6	11975.9	21940.2	19143.8		13182.4		14229.3	8846.79	7581.11
P17535	JUND	Transcription factor JunD	JUND_HUMAN	0	35173.92	2	19141.3	21195.7	32877.1	21303.5	18222.9	23381.9	22724.3	16069.2	66485.6	25140.2	71515.5	44275	38184	44492.2	62836.1	49143.8	42807.5	35366.3	36947.5	40857.9	37419.2	47422.6	32927.7	39816.3	34691	30348.5	24851.1	27770.4	32420.1	32928	24902.6	28677.7
P17544	ATF7	Cyclic AMP-dependent transcription factor ATF-7	ATF7_HUMAN	0	51756.84	4	17761.3	20062.9	17281.2	15165.4	15353	12923.3	12403.5	6935.53	36137.5	31306.5	41938.1	25147.2	28637.6	40545.5	38457.2	28370.7	24261	27752.7	26770	25151.5	24218.1	27750.3	29880.8	19636	22179.9	17988.7	17814.7	18583.8	18928.3	18976.9	14720.8	17201.6
P17612	PRKACA	cAMP-dependent protein kinase catalytic subunit alpha	KAPCA_HUMAN	0	40589.66	4	35967.2	33109.2	25628.4	21214.4	7902.77	4164.3	1320.71	6014	41445	63895.8	50335.5	31529.7	13415.4	13729.8	14483.5	7249.95	46017.3	30785.6	24594.6	32548.1	14772.1	13130.5	9135.66	1271.23	31386.5	30023.4	17751.8	21909.5	7661.85	9303.11	2597.87	2505.69
P17655	CAPN2	Calpain-2 catalytic subunit	CAN2_HUMAN	0	79995.35	29	784942	808894	779028	716827	585548	157160	99392	46904.1	1.93447e+06	1.21657e+06	1.74897e+06	1.47549e+06	1.26691e+06	721298	584023	279190	1.33421e+06	1.07249e+06	1.18685e+06	1.25118e+06	945455	514771	351122	168564	849397	931193	809377	896241	671792	397664	137418	137488
P17676	CEBPB	CCAAT/enhancer-binding protein beta	CEBPB_HUMAN	0	36105.82	3	131520	90241.9	106870	113149	119308	136034	131632	104632	233698	187176	179187	205612	174245	242134	233386	265599	223536	169546	165595	201718	146552	178931	185344	187021	111498	132757	125054	127571	146858	145713	141650	144957
P17706	PTPN2	Tyrosine-protein phosphatase non-receptor type 2	PTN2_HUMAN	0	48473.27	14	33147.3	29957.4	25390.7	16902.3	11692.8	8058.54	5528.31	4396.06	88582.1	42009.6	70490.6	44402.7	21738.8	23929.4	21929.3	12379.8	58473.7	39106.7	33337.5	28833.1	14110	15191.4	14030.7	7381.25	34295.1	31683.4	28962.9	21364.9	12664.2	16167.5	5830.03	5910.33
P17812	CTPS1	CTP synthase 1	PYRG1_HUMAN	0	66690.35	20	227502	181859	134026	92106.5	67142.3	42988.1	17195.7	17866.2	647376	337405	434799	277426	166722	148631	130928	74457.9	403299	267655	220305	180980	132715	98226.8	71113	36356.2	224528	264672	144569	126428	88120	85858.9	28693.4	31318.6
P17844	DDX5	Probable ATP-dependent RNA helicase DDX5	DDX5_HUMAN	0	69148.08	31	320543	283793	261384	196884	150223	98136.3	48550	27462	964093	546894	713329	539934	379455	392172	367155	201588	629830	459624	472426	394608	285317	272226	213577	110216	363784	405311	303178	262890	190423	228266	81424.5	80456.3
P17858	PFKL	ATP-dependent 6-phosphofructokinase, liver type	PFKAL_HUMAN	0	85018.42	29	327032	305545	272442	209887	159814	70161.9	32032.3	23784.1	1.01042e+06	513935	762950	597447	394705	295406	222164	99995.2	651833	436539	458453	440994	278117	177867	113497	65727	342759	390265	272759	294077	183699	135650	46115.8	40263.3
P17900	GM2A	Ganglioside GM2 activator	SAP3_HUMAN	0	20838.37	3	61180.5	80456.3	80736.2	68214.8	73179.7	35315	40335.5	27998.9	247575	88062.1	150446	106649	133073	152580	159820	124847	113166	105405	103411	127494	97764.3	143656	129008	60924.3	72502.3	59462.7	62637.7	87350.6	98211.5	76229.8	55432.7	75468
P17931	LGALS3	Galectin-3	LEG3_HUMAN	0	26152.33	13	8339221	7.52317e+06	7544311	6.44828e+06	6.54796e+06	1.86471e+06	1.58554e+06	506770	26479144	12933147	19058554	16115551	14059746	17086682	12728080	5.49349e+06	17534616	12418242	12870368	16320064	12646971	13542819	8804253	1.93235e+06	9050362	10430900	7.18908e+06	9385068	8718746	8634787	2.1923e+06	2425931
P17980	PSMC3	26S proteasome regulatory subunit 6A	PRS6A_HUMAN	0	49203.53	26	1.00148e+06	912148	756790	565839	422874	237054	147092	93793	2.76304e+06	1505858	1957330	1.40723e+06	1.01976e+06	873829	744640	421270	1.73322e+06	1.31429e+06	1.27564e+06	1135285	754544	651248	421150	285281	1115115	1.18674e+06	822542	735217	501248	501602	227219	187583
P17987	TCP1	T-complex protein 1 subunit alpha	TCPA_HUMAN	0	60343.57	32	1.43129e+06	1.42483e+06	1.29602e+06	1.13336e+06	966636	317177	189020	116290	3792505	2279852	3.16656e+06	2679197	2.08872e+06	1301181	1.10091e+06	572367	2.52913e+06	1.84228e+06	2.15725e+06	2.19461e+06	1.55445e+06	895527	678809	332760	1.58598e+06	1.61615e+06	1.38435e+06	1.51149e+06	1.10645e+06	726637	278044	258472
P18031	PTPN1	Tyrosine-protein phosphatase non-receptor type 1	PTN1_HUMAN	0	49966.83	19	209046	182848	160579	108657	68880.6	37753.6	20015	13712.1	516248	313403	418249	300257	173497	199278	171472	72351.2	368608	269976	264904	234385	139309	113801	89642.5	43214.9	222591	221322	165062	155122	92330.4	102247	31483.7	38403.2
P18074	ERCC2	General transcription and DNA repair factor IIH helicase subunit XPD	ERCC2_HUMAN	0	86909.19	5	26467.1	15686.7	10630.5	9537.31	8432.85		618.808		80044.5	42645.2	40885.5	25737.4	12376.8	22941.7	16530.1	2900.14	47671	31156.2	26425.9	19319	17340.4	15083.6	7419.76	2013.59	28174.7	44518.9	14302.5	14827.9	12988.3	9274.06	3867.62	7656.61
P18077	RPL35A	Large ribosomal subunit protein eL33	RL35A_HUMAN	0	12537.67	10	1.26329e+06	1.05552e+06	896718	712233	619862	519572	316738	219406	4.09465e+06	2309390	2.6224e+06	1956033	1.70299e+06	1.76879e+06	1.66345e+06	1009490	2448925	1.71979e+06	1.75787e+06	1.41607e+06	1.20292e+06	1.21204e+06	956150	624151	1.47698e+06	1.53055e+06	1.19604e+06	955226	801430	885354	517131	365182
P18084	ITGB5	Integrin beta-5	ITB5_HUMAN	0	88054.21	7	13498.3	10513.9	9881.61	12850.4	8873.6	8805.72	8208.14	9513.86	44064.9	19897.1	25670.2	17474.1	23859.1	25317.2	25138.4	15616.5	26172.3	20186.2	21353.1	16390.6	16292.9	15711.5	17471.9	11026.8	15154.4	17609.6	12103.2	13166.6	12734.7	14792.5	8500.14	8088.05
P18085	ARF4	ADP-ribosylation factor 4	ARF4_HUMAN	0	20510.77	6	982147	648207	467068	346597	256903	156061	80504.9	51187.7	2290442	1.21721e+06	1.62319e+06	1.09039e+06	676324	687395	715128	321668	1.24204e+06	938648	720778	612422	506575	465934	362674	175192	739639	950432	552400	478596	339988	408563	144858	164542
P18124	RPL7	Large ribosomal subunit protein uL30	RL7_HUMAN	0	29225.77	16	2.50996e+06	2.17071e+06	2.10613e+06	1.84173e+06	1.56165e+06	1.10221e+06	685461	444864	8476736	4.36713e+06	6.2304e+06	5196124	4.29216e+06	4.60435e+06	4.0444e+06	2.47095e+06	4995755	3694417	3858173	3802582	3079692	3.05167e+06	2.45099e+06	1.42528e+06	3.1601e+06	3.15894e+06	2792658	2476494	2150150	2.28677e+06	1.13301e+06	903573
P18206	VCL	Vinculin	VINC_HUMAN	0	123799.3	66	760270	797827	820453	765445	864312	814051	760173	270663	2.16337e+06	1.24913e+06	1.85658e+06	1.6462e+06	1.71674e+06	1.97605e+06	2.24374e+06	1048043	1.25482e+06	1.02002e+06	1.17814e+06	1.34854e+06	1.26973e+06	1.51644e+06	1.63041e+06	632897	861924	872020	931391	919300	1.01286e+06	985946	916540	442810
P18283	GPX2	Glutathione peroxidase 2	GPX2_HUMAN	0	21954.02	1	18893.8	19824.5																19933.8	17628						20202.3	25737.1	12635.2		9921.28
P18433	PTPRA	Receptor-type tyrosine-protein phosphatase alpha	PTPRA_HUMAN	0	90719.05	6	85031.3	94775.9	85543.8	58776.7	38429.5	11339.4	9404.1	3053.15	222331	119342	175124	167825	89563	95689.1	114886	29003.1	160321	103011	112617	114668	100506	68091.2	52480	16351.4	76855.4	102354	57447.7	91870.7	41514	57844.8	12617.6	18377.6
P18583	SON	Protein SON	SON_HUMAN	0	263829.97	48	336205	313561	328872	294706	266707	229067	165011	129010	1.03487e+06	630823	812969	659322	612892	645060	655771	470314	680567	536464	615523	561899	424982	458951	411791	315849	449572	450741	392673	364887	335466	336245	212063	219451
P18615	NELFE	Negative elongation factor E	NELFE_HUMAN	0	43239.8	17	204949	207759	180515	161038	162722	137793	139830	87489.9	482828	314184	401146	332295	336892	400701	451845	347888	366265	277837	287904	336525	253550	296501	297957	231050	234372	229188	206751	210967	205270	213837	179858	190509
P18621	RPL17	Large ribosomal subunit protein uL22	RL17_HUMAN	0	21397.02	9	1.69726e+06	1.47815e+06	1288265	1.1156e+06	883572	626733	309618	265529	5520803	2.83942e+06	3.93368e+06	3.44925e+06	2.26387e+06	2.83649e+06	2.35195e+06	1.09773e+06	3.54855e+06	2.44393e+06	2670987	2.83828e+06	1.9229e+06	1.95742e+06	1.47216e+06	698800	1.95344e+06	2.16299e+06	1.62737e+06	1.71349e+06	1.20786e+06	1.40953e+06	477886	444797
P18669	PGAM1	Phosphoglycerate mutase 1	PGAM1_HUMAN	0	28803.93	5	1.99606e+06	2.19627e+06	2.175e+06	1.81437e+06	2.04322e+06	461744	195303	38406	4110545	2.59984e+06	4.00265e+06	3.33472e+06	3.22543e+06	2.50386e+06	1.12131e+06	668344	3.41212e+06	2.69641e+06	2.77179e+06	3581266	2.78923e+06	2.1127e+06	855092	347043	2.36344e+06	2.35885e+06	2.01361e+06	2745465	2.31402e+06	1.51614e+06	301762	323410
P18754	RCC1	Regulator of chromosome condensation	RCC1_HUMAN	0	44969.01	20	846787	922162	678627	278490	220679	152587	72264.8	62624.9	2.48015e+06	1.33451e+06	1.63799e+06	779024	617642	544429	513068	247623	1.50288e+06	1.16122e+06	1.07293e+06	630898	439970	420216	305274	169778	984552	1.00333e+06	723654	413259	286367	357486	127974	109280
P18846	ATF1	Cyclic AMP-dependent transcription factor ATF-1	ATF1_HUMAN	0	29232.54	4	155377	174269	176527	172581	173317	189810	161033	169368	311902	248202	358706	319007	377758	416292	436800	416574	254078	216873	268046	269759	268267	300370	317140	260915	205562	183228	192389	191956	186019	187111	164724	161575
P18858	LIG1	DNA ligase 1	DNLI1_HUMAN	0	101736.1	25	121637	121802	95000.2	65521.6	58045.9	78445.3	72444.8	62245.5	317094	180593	218926	173897	121248	124200	138987	105257	218997	155132	143641	132233	102408	103407	99724.5	97540.5	133326	144511	98672.2	91242.7	68700.6	73993.4	77460.1	73374.9
P18859	ATP5PF	ATP synthase-coupling factor 6, mitochondrial	ATP5J_HUMAN	0	12587.5	3	14920.4	16886.8	25286.5	31032.4	34398.9	30160.8	38708.3	22677.2	81017.4	44479.8	74361.3	69939.6	78292.6	98398.1	147168	119925	45783.9	40617	47528.3	45284.1	49777.4	91101.1	104904	63789.7	31259.3	41575.3	30780.9	40762.1	49778.2	70551.5	58186.8	75573.1
P18887	XRCC1	DNA repair protein XRCC1	XRCC1_HUMAN	0	174817.23	16	159519	156105	135802	108716	81975.9	54416	30526.8	17165.6	456315	224527	330232	237248	170483	131497	131736	79754.7	303233	231093	245953	213548	137147	123938	85181.7	58515.1	195294	175725	158269	142882	101244	95848.1	41987.3	35531.6
P19075	TSPAN8	Tetraspanin-8	TSN8_HUMAN	0	26043.85	5	633650	526823	533369	512883	460378	517841	423898	327108	1.80978e+06	1.07709e+06	1.42496e+06	1.28954e+06	1.08242e+06	1.21436e+06	1.49343e+06	1226023	1.36405e+06	807667	971533	966180	824018	899351	927816	734117	726998	781495	622489	637518	599841	607563	470702	561617
P19099	CYP11B2	Cytochrome P450 11B2, mitochondrial	C11B2_HUMAN	0.00447067	57560.14	1	49573.1	29926.7	24495.8	32944.6	28039.1	21315.6	18755.1	9820.39	372618	35756.3	56105	78313.2	50693.5	35522.3	46338.1	38866.5	48346.8	31411	89721.1	39750.6	43527.3	35872.6	37881.4	15172.8	33713.1	35337	31987.1	29417.7	38375.7	23237.4	21922.2	19618.4
P19174	PLCG1	1-phosphatidylinositol 4,5-bisphosphate phosphodiesterase gamma-1	PLCG1_HUMAN	0	148532.08	33	163939	173118	147815	65383.2	37510.1	25733.3	15573.7	11867.4	446258	256377	340296	178642	109190	92797.6	80130.4	40606.4	292375	218635	225703	135959	79386	71515.3	49956.8	24988.8	184088	192372	155111	83401.4	50127.6	52389.6	19778	16735.7
P19224	UGT1A6	UDP-glucuronosyltransferase 1-6	UD16_HUMAN	0	60750.71	12	457133	349050	342633	286986	212792	76225.9	55106.9	56659.8	1.84503e+06	1.07077e+06	1.3819e+06	1.10684e+06	682129	717903	632056	327979	1.02375e+06	657761	648653	573013	430172	355870	296282	161449	432427	598718	332122	375541	246895	356850	110237	131474
P19256	CD58	Lymphocyte function-associated antigen 3	LFA3_HUMAN	0	28147.38	2	49311.8	30294.3	34846.5	46712.7	38600	39877.8	30811.3	30034.1	85329.7	69331.9	74583.1	84706.4	81703.7	54782.2	62824.1	83137.3	72669.3	51085.6	68839.7	70268.2	61684.6	79392.8	69587.1	58661	55750.9	53973.3	44083.8	48609.3	53977.4	47958.9	32645.9	40418
P19338	NCL	Nucleolin	NUCL_HUMAN	0	76614.4	43	11444022	12291945	12181215	11329566	12784419	11095536	8509603	5.91453e+06	33821952	20126942	29140306	26643294	26211606	29021284	28099702	24417212	22657934	18372842	21730462	24422606	21858002	25446404	21774718	17106038	15455742	15369187	15355955	16208866	16781852	14854248	11331982	10748795
P19367	HK1	Hexokinase-1	HXK1_HUMAN	0	102485.89	27	233215	244289	227716	161505	73986.8	50079.1	24187.3	17723.7	653913	369196	559776	400975	175628	155320	152141	99236.3	417662	326626	363575	336799	146089	108505	90476.6	52345.3	255213	273875	245988	233545	90742.8	98916.7	42924	33443
P19387	POLR2C	DNA-directed RNA polymerase II subunit RPB3	RPB3_HUMAN	0	31441.2	7	150721	136765	102055	64359.8	41459.5	30109.8	19422.4	21228.4	338439	200632	235690	184308	110088	111117	91105.9	60846.3	259219	175230	169366	147377	78199.4	69430.9	50682.4	52018.9	152515	154987	106806	94385.3	46226.2	58955.3	28877.7	29292.9
P19388	POLR2E	DNA-directed RNA polymerases I, II, and III subunit RPABC1	RPAB1_HUMAN	0	24551.21	8	338255	326457	261859	169353	103757	72626.6	34313.4	29655.8	945758	562147	695079	391133	269384	232196	238593	134922	620305	470175	464993	367529	214422	171365	138574	88125	418216	451707	311596	227368	141885	138575	66116.9	50867.7
P19404	NDUFV2	NADH dehydrogenase [ubiquinone] flavoprotein 2, mitochondrial	NDUV2_HUMAN	0	27391.55	11	99529	108400	117863	118901	117880	75580.3	64287.9	36646.4	259970	168332	301025	293755	284010	292042	307512	169914	175410	134289	171723	272860	200677	223182	194356	102732	117727	144595	135637	179211	147659	148697	83837.1	81368.8
P19447	ERCC3	General transcription and DNA repair factor IIH helicase/translocase subunit XPB	ERCC3_HUMAN	0.00376952	89277.69	6	27823.8	19236.3	20167	8737.52	7855.95	6787.41	1944.52	2764.51	45239.9	38341.8	52536.5	27216.4	21127.7	19846.7	16126.6	11213.1	29583.4	27824.4	30248.5	23943.6	15001.7	13865.5	8425.13	6918.3	28882.8	30392.1	19884.4	16022.4	11147.7	13801.6	4358.39	2178.6
P19474	TRIM21	E3 ubiquitin-protein ligase TRIM21	RO52_HUMAN	0.0062178	54169.73	3	40293.2	33535.7	7412.34	0.976078					62379.4	34588.6	108326	22853		9693.8	3278.65	8945.04	53492.2	40436.6		23116.2	16279.3	7811.5	11459.3		42730.2	29465.2		7128.26
P19525	EIF2AK2	Interferon-induced, double-stranded RNA-activated protein kinase	E2AK2_HUMAN	0	62094.26	18	135355	104046	77979.4	64793.3	50586.9	29953.9	15703.6	11031.6	385489	188564	243272	186476	131360	123054	112351	59229.7	265294	157000	131584	133272	101241	85069	60571.7	32347.7	137763	135348	77497.3	86344.1	59455.7	63480.8	24435.6	25990
P19532	TFE3	Transcription factor E3	TFE3_HUMAN	0	61521.04	1	2657.03	1498.53	2563.56	3122.08	2638.91	3638.02	3795.7	3594.54	2695.84	4140.27	3739.48		4121.79	6197.75	4947.3	6835.4	2718.86	3819.3	3745.49	4191.45	4478.3	7236.83	6944.34	5960.12	2700.48	1681.31	2529.97	2842.28	3470.08	3686.06	2770.03	3230.22
P19623	SRM	Spermidine synthase	SPEE_HUMAN	0	33824.68	12	843587	902074	662322	326099	213986	128219	59361.5	43661.6	1.88155e+06	1.02009e+06	1.47527e+06	880756	485997	436226	371992	194725	1.3595e+06	1.00137e+06	933962	683710	377063	276604	206481	124130	873454	915598	684596	452341	262882	248694	90487.4	85204.5
P19784	CSNK2A2	Casein kinase II subunit alpha'	CSK22_HUMAN	0	41213.23	17	203876	218066	163355	85711.4	47258.5	24629.8	8297.16	8523.88	511885	242606	426920	256121	107315	115725	108772	37501	299102	220112	216349	192251	101033	78067	55322.2	15490.3	140158	205208	113732	119724	44443	65221	9940.08	13481.2
P19793	RXRA	Retinoic acid receptor RXR-alpha	RXRA_HUMAN	0	50811.32	3	63795.2	66665.1	49829.2	32331.2	19284.5	16138.1	18780.7	15022.2	68328.6	59051	94690.9	53927.6	30479	18762.8	9096.23	21393.4	82074.3	59772.4	50665.9	36718.5	27514.2	9006.13	21510.4	15301.1	65001.9	59379.3	40764.1	36479.8	18198.4	24884.5	13072.8	10569.7
P19838	NFKB1	Nuclear factor NF-kappa-B p105 subunit	NFKB1_HUMAN	0	105355.99	18	55975.7	52933.2	45419.6	28389.5	16931	10836.2	5548.77	4645.7	155450	82928.8	111375	73857.4	45681.7	46825.9	41538.8	20590.4	94161.8	69155.8	67779.9	63702.5	33707.3	26773.1	19413.2	13868.9	52340.3	64903.5	38343.5	38962.1	21060.8	19136.6	7854.48	8087.04
P19957	PI3	Elafin	ELAF_HUMAN	0	12269.6	1	70383.9	81372.7	69925.4	57264	77060.7	38993.3	64795.7	29932.8	198553	117121	172757	189207	205178	264868	276500	185659	138926	100492	116783	129541	131384	131625	172191	107017	75831.9	83449.2	64913.2	102237	96981.5	98101.8	67716.4	103297
P20020	ATP2B1	Plasma membrane calcium-transporting ATPase 1	AT2B1_HUMAN	0	134684.77	14	125441	100320	109439	112766	111756	86320.2	63462.2	53628.9	300367	162021	235867	203280	174320	212251	206643	164304	168194	146798	154945	141003	158889	154682	138638	104633	137185	110382	132909	119613	134518	153317	74103.6	68968.8
P20042	EIF2S2	Eukaryotic translation initiation factor 2 subunit 2	IF2B_HUMAN	0	38388.4	32	998186	974417	1.02361e+06	879727	856152	571505	306743	193996	2844700	1.58754e+06	2.14228e+06	1.91788e+06	1.80392e+06	1.41572e+06	1.2187e+06	764845	1.79122e+06	1.31982e+06	1522498	1.55876e+06	1296061	1.07286e+06	803235	487521	1.27873e+06	1.17733e+06	1.14923e+06	1.09466e+06	977050	848583	439587	341322
P20073	ANXA7	Annexin A7	ANXA7_HUMAN	0	52739.24	23	570769	551988	524665	407164	150946	90406.4	40967.9	38906.3	1.47084e+06	862957	1.29588e+06	985994	391408	325388	285462	157825	1.00634e+06	695305	751837	755746	284433	213305	158779	104890	596792	619078	530252	499093	199029	187643	71127.7	68462.5
P20226	TBP	TATA-box-binding protein	TBP_HUMAN	0	37698.15	2	11783.1	14414.1	11800.3	16397.5	13520.9	6613.29	6032.64		31900.9	16404.2	16718.4	14310.5	8702.72	10413.7	11945.9	2817.62	16923.3	7400.79	12453.8	11740.2	5908.14	13477.9	6213.11	2025.66	22783.3	26788.6	8040.96	7577.14	6037.91	11010	2453.54	792.443
P20248	CCNA2	Cyclin-A2	CCNA2_HUMAN	0	48550.76	5	57900.7	46123.8	44450.4	36965.4	28882.8	17665.8	12703.6	6855.72	135377	83846	95524.1	73510.1	52306.7	50820	49415.8	11443.4	93369.7	60559.4	72962	71774.8	47939.2	42374.6	23900.1	16417.6	59197.2	60367.5	43312.8	44270.6	27550.2	25502.7	12778.1	7810.69
P20290	BTF3	Transcription factor BTF3	BTF3_HUMAN	0	22167.96	11	734188	841699	810974	727120	682922	777158	736259	520623	2.33202e+06	1.37468e+06	2120505	1.66333e+06	1.7683e+06	1.65552e+06	1.97569e+06	1.5452e+06	1.50281e+06	1.1806e+06	1.35881e+06	1.5659e+06	1.22724e+06	1.43145e+06	1282159	1.2133e+06	986964	981423	1.00612e+06	1.01239e+06	945824	835190	870943	791283
P20338	RAB4A	Ras-related protein Rab-4A	RAB4A_HUMAN	0	24389.64	8	634761	741098	661830	554691	425459	272444	149633	96136.4	1.67526e+06	1.0416e+06	1.58167e+06	1261619	876795	644752	542204	299188	1.13408e+06	898950	997400	1.12264e+06	703192	489747	296995	229223	771025	775737	719196	647925	510445	362869	202370	139357
P20339	RAB5A	Ras-related protein Rab-5A	RAB5A_HUMAN	0	23658.68	2	15343.4	27740.6	12225.5	14570	11275.7	6036.49	4641.62	5032.24	52760.6	24391.5	29715.4	28910.2	12401.9	21001.8	18764.3	5651.05	33035.6	22456.4	24556.6	21877.7	17241.1	17099.5	12121.6	7707.95	21762	28037.8	17229.7	10659.3	8257.29	11618	5422.56	6067.65
P20340	RAB6A	Ras-related protein Rab-6A	RAB6A_HUMAN	0	23592.78	6	217149	170980	162076	138503	107795	79671.6	46701.6	27610.2	585174	320085	380372	326825	203735	203624	204213	149692	386999	227320	314380	260182	169995	147818	128662	84042.2	213327	231782	192315	158248	149928	138816	66971	74685.8
P20585	MSH3	DNA mismatch repair protein Msh3	MSH3_HUMAN	0	127411.88	9	22982.1	17715.3	13370.5	8571.44	7335.77	5748.77	4513.34	2362.86	51592.6	22962.2	28089.3	19238.8	15388.1	16731.3	12668.4	9173.51	33930.4	22348.4	16863.3	13732.9	9983.01	9953.27	8177.39	5228.84	24906.1	18695.9	13478.3	10186.9	7602.42	9699.13	5038.51	3292.71
P20618	PSMB1	Proteasome subunit beta type-1	PSB1_HUMAN	0	26489.36	12	1.09815e+06	1.035e+06	944436	894444	1.02983e+06	594393	651975	269028	2.68603e+06	1.44844e+06	2.21634e+06	1.94176e+06	1.95917e+06	2.25893e+06	2661470	2.01876e+06	1571100	1.24819e+06	1.49109e+06	1.72725e+06	1.57003e+06	1.93585e+06	2.01729e+06	1.12604e+06	1133399	1.12154e+06	1.05764e+06	1.18403e+06	1.21579e+06	1.26538e+06	791634	1.13408e+06
P20645	M6PR	Cation-dependent mannose-6-phosphate receptor	MPRD_HUMAN	0	30993.27	6	91987.5	83402.4	87441	86233.7	70815.2	66369.2	44542.8	33473.5	362299	222557	276942	251210	217600	233194	232167	190199	225567	163843	188130	165693	149355	158769	164172	107068	124753	142565	120291	109410	97484.9	118329	70513.5	75461.2
P20674	COX5A	Cytochrome c oxidase subunit 5A, mitochondrial	COX5A_HUMAN	0	16762.18	4	131142	128351	69534.9	69294	68486	59999.5	66716.3	77494	319017	152969	164422	279940	103164	140786	175182	136689	154248	164202	180779	150726	145409	134920	124713	66234.4	77632.2	247807	78817.7	116866	55866.1	97000.6	139436	112401
P20700	LMNB1	Lamin-B1	LMNB1_HUMAN	0	66408.34	42	907684	965543	911764	817804	825556	610328	465162	269417	2.64036e+06	1.53622e+06	2.20225e+06	1.83774e+06	1.80482e+06	1842302	1.65849e+06	1.16568e+06	1.75705e+06	1.31899e+06	1.50149e+06	1.61488e+06	1.36187e+06	1.42133e+06	1.13916e+06	725409	1.099e+06	1.10567e+06	1.08978e+06	1.06555e+06	979721	881418	591000	501512
P20711	DDC	Aromatic-L-amino-acid decarboxylase	DDC_HUMAN	0	53926.34	15	163520	135433	139205	122318	144050	83291.1	23206	13310.9	426045	211914	342839	300062	238264	230726	106661	62777.2	244931	178881	199114	222237	191930	156034	69785.4	39381.8	151398	153945	154055	150734	149308	100241	32680.3	23946.3
P20810	CAST	Calpastatin	ICAL_HUMAN	0	76572.83	35	372580	413188	417076	396025	464167	443422	432062	313448	1103252	646631	941738	834605	905030	1.01135e+06	1.15532e+06	1.05769e+06	668690	510119	652672	718444	672029	843320	859870	690053	463843	449538	482539	486160	506533	536011	508762	488333
P20823	HNF1A	Hepatocyte nuclear factor 1-alpha	HNF1A_HUMAN	0	67356.45	9	55613.3	58051.1	50826.4	30173.8	32143	18531.9	16754.8	4822.96	168778	90396.4	101073	111233	64862	56165.6	48857.5	38215.4	136852	83326.4	84488	88617	54075.1	37347.4	34238.4	18377.4	57552.9	63044.9	52050.4	50320.2	30891.7	32349.2	18841.6	19515
P20839	IMPDH1	Inosine-5'-monophosphate dehydrogenase 1	IMDH1_HUMAN	0	55405.79	15	62305.9	59537	56219.3	42544.9	37999.9	22968.4	16068	9551.23	182692	82428.4	139261	104286	71596.6	79723.4	66301.1	33656.9	115471	80124.7	80835.2	73184.5	55120	44091.2	40599.8	20021.5	65946.5	62129.2	54458.5	52232.4	38291.2	35555.2	22404.6	17527.1
P20936	RASA1	Ras GTPase-activating protein 1	RASA1_HUMAN	0	116403.24	7	39545.8	20916	34944.5	16960.1	11647.2	7618.66	4380.36		122483	80399.7	90923.6	64525.4	33975.9	24557.2	21092.6	11330.4	83524.4	54106	57520.9	40078.7	24818.4	18340.2	11210.2	5651.23	46870.6	53011.2	33745.2	24389.7	10396.1	13502.6	3850.74	3372.89
P20962	PTMS	Parathymosin	PTMS_HUMAN	0	11529.9	5	200470	233426	217384	198228	222149	221777	253061	182630	1.21366e+06	576927	794650	833606	749494	876401	1.02679e+06	1.11102e+06	530427	394729	484008	546084	452186	597497	634405	474182	352078	369373	417552	409467	392085	396186	462325	403839
P21127	CDK11B	Cyclin-dependent kinase 11B	CD11B_HUMAN	0	92619.89	3	79759	96069.3	71558.2	48214.3	39790.4	23352.5	14200	11262.4	197029	121771	144849	103716	70594	87044.8	70957.7	29469.7	154263	99940.3	105040	78428.7	59002.9	57367	33719.4	20770.4	91881.3	81854.9	63301.6	51288.8	34700.3	38869.6	19479.2	23040.5
P21281	ATP6V1B2	V-type proton ATPase subunit B, brain isoform	VATB2_HUMAN	0	56500.73	16	388159	423884	382897	334023	264107	181625	76040.1	35811.8	1.14066e+06	658641	949270	732735	627742	506865	382261	137822	726957	543412	617145	686992	436062	377051	228587	88573.2	455662	467773	415008	444921	319538	248698	96554	54478.4
P21283	ATP6V1C1	V-type proton ATPase subunit C 1	VATC1_HUMAN	0	43941.61	23	204465	222300	179260	157242	106802	35724.1	20212.3	13006.5	494937	293750	459470	359242	229607	139329	119886	63003	362145	280976	279389	297787	185995	97503.7	75536.6	40303.7	215823	231692	195701	221690	122219	80632.9	29363.9	25923.7
P21291	CSRP1	Cysteine and glycine-rich protein 1	CSRP1_HUMAN	0	20567.39	9	233043	243164	238508	204081	245470	207559	246088	134459	651082	338550	564417	474172	491044	580500	707352	645393	412003	314829	349768	406325	363950	459161	538897	355596	272408	265201	258784	279797	287768	285480	266643	307226
P21333	FLNA	Filamin-A	FLNA_HUMAN	0	280739	127	1.93382e+06	1.90376e+06	1.86694e+06	1.53277e+06	1.16266e+06	739885	614699	394668	5210483	3.08508e+06	4376711	3.47352e+06	2.65063e+06	2.59962e+06	2.48995e+06	1.64264e+06	3362970	2.55365e+06	2.96274e+06	3.00293e+06	1.96896e+06	1.98442e+06	1.71555e+06	1.01113e+06	2.24677e+06	2.18442e+06	2.02302e+06	1.97506e+06	1.4538e+06	1.37305e+06	795125	751883
P21399	ACO1	Cytoplasmic aconitate hydratase	ACOHC_HUMAN	0	98398.87	43	604529	632440	497042	334330	217316	92615.7	38262.6	31127.2	1.6736e+06	905110	1.19361e+06	807984	502453	377336	317559	166713	1.06618e+06	791860	767534	665915	388360	263569	182585	87882.9	661064	679408	516730	462858	254586	199373	65139.2	56642
P21675	TAF1	Transcription initiation factor TFIID subunit 1	TAF1_HUMAN	0	214713.54	1	29434.8	27905	18091.9	12282.8	11864.5	5021.68	1954.13	1418.54	104711	42598.2	54144	49146.7	27965.1	28027.2	26369.3	15404.5		22504.8		22069.2		12909.1		8643.88	24001		15948.4	4284.27	15951.8	16711.7	5870	6832.14
P21741	MDK	Midkine	MK_HUMAN	0	15585.19	3	21391.6	19940.6	20559.7	19901.8	19650.9	22297	17242.4	14448.9	36519.1	37478.1	42183.8	46432	44362.4	43318.9	49494.5	49250.2	39816.2	29434.1	31289	32292.8	30039	38050.7	34107.3	30049.4	26918.5	25548.2	27873.8	23965	19651.2	24175	20204.8	20374.3
P21796	VDAC1	Non-selective voltage-gated ion channel VDAC1	VDAC1_HUMAN	0	30772.59	15	690644	546372	507018	337415	257694	213034	75445.6	78411.3	2.78745e+06	1.52615e+06	1.72755e+06	1.27373e+06	809627	764441	743940	407472	1.68759e+06	1.16389e+06	1.13734e+06	853787	577875	510543	377274	238706	987285	1.03353e+06	611113	546805	369801	463370	129616	136296
P21810	BGN	Biglycan	PGS1_HUMAN	0	41654.06	1	21359.2	24950.5	16594.8	10533	6139.66		889.231	4700.66	64132.9	42562.9	49631.5	36651.7	21003.3	23186.7	19891.4	1065.25	50992.3	39604.4	33144.7	24894.5	19012.6	19894.2	7704.29	996.888	27106.3	30742.1	14103.6	17555.4	3648.15	7825.03		1057.16
P21912	SDHB	Succinate dehydrogenase [ubiquinone] iron-sulfur subunit, mitochondrial	SDHB_HUMAN	0	31629.7	14	241400	197577	209780	193718	151940	80599.1	40168.4	30102.7	765944	423377	566621	452292	288679	289498	233011	122857	461389	318718	311026	318847	234020	182873	155014	64802.7	251825	287185	219395	206278	173921	166713	67654.4	49461.4
P21926	CD9	CD9 antigen	CD9_HUMAN	0	25416.05	6	299149	269189	296317	268417	268696	260799	195384	130357	932394	551491	779286	761494	653632	781422	737487	667672	625352	444036	523290	563531	463102	499959	531984	365414	358480	409332	382848	397753	339411	399390	261119	291759
P21953	BCKDHB	2-oxoisovalerate dehydrogenase subunit beta, mitochondrial	ODBB_HUMAN	0	43122.49	7	88689.3	49720.7	37644.8	31239.9	15817.7	6965.39	8070.5		194182	89734.7	89654.7	81495.7	59478.3	46423.3	30946.5	20756.7	141389	80583.7	66588.4	57683.4	35681.7	30792.2	26296.6	9548.73	101594	78636	46898.2	42627.8	29920.6	36152.3	7167.84	13629.9
P21964	COMT	Catechol O-methyltransferase	COMT_HUMAN	0	30037.05	17	1.17575e+06	1.21266e+06	853327	538185	386685	254459	144221	67308.1	3.8707e+06	1.85303e+06	2.73013e+06	1.55132e+06	962748	908758	759456	399052	2401306	1.64976e+06	1537048	1237789	884315	611117	399904	285743	1.17469e+06	1.41195e+06	988786	770820	497536	471582	237323	162068
P21980	TGM2	Protein-glutamine gamma-glutamyltransferase 2	TGM2_HUMAN	0	77328.82	26	683770	671531	546249	374653	316685	239612	150604	121867	1.63596e+06	928093	1.25415e+06	918638	683940	630236	614675	379141	1.12772e+06	833138	844878	779154	490511	486093	380883	240483	749408	718011	597600	520334	406414	341640	190994	172681
P22033	MMUT	Methylmalonyl-CoA mutase, mitochondrial	MUTA_HUMAN	0	83134.45	22	194461	210525	193043	137130	55719.5	25272.9	8920.36	10029.7	466495	280849	384265	305740	141449	102379	93309	37503.3	301162	241512	272636	251420	103294	71951.4	44664.9	20888.6	196073	214562	186194	182988	64047.2	57074.1	16703.5	17481
P22059	OSBP	Oxysterol-binding protein 1	OSBP1_HUMAN	0	89420.56	21	176752	176274	158919	129820	97789.2	66247.9	26125	21674.1	499365	279441	396327	319465	219006	163276	154694	89515.9	333578	238868	248958	250762	158069	106996	82890.7	61238	200229	216747	170027	161267	118514	91485.7	47104.9	42957
P22061	PCMT1	Protein-L-isoaspartate(D-aspartate) O-methyltransferase	PIMT_HUMAN	0	24636.37	16	855463	851425	822385	738184	435463	161631	90882.3	44737.7	2303831	1.28896e+06	1.9705e+06	1.60531e+06	978901	657004	544143	295995	1.36737e+06	1.13603e+06	1.23942e+06	1.35838e+06	751896	459807	350081	173562	880687	952698	788654	914864	483044	345242	131399	111128
P22087	FBL	rRNA 2'-O-methyltransferase fibrillarin	FBRL_HUMAN	0	33784.22	19	604992	525227	492131	402932	313200	187891	99873.9	74145.9	2.49045e+06	1.19312e+06	1.57267e+06	1.25542e+06	871966	917973	823381	481444	1.43668e+06	999264	999311	843339	659674	588220	501538	247014	756845	829166	566585	570173	430290	497736	180900	168877
P22102	GART	Trifunctional purine biosynthetic protein adenosine-3	PUR2_HUMAN	0	107767.19	48	2.12074e+06	2.0768e+06	1.69506e+06	1.076e+06	698407	414798	235732	157639	5849925	3.189e+06	4.38053e+06	2.74704e+06	1.8557e+06	1.62881e+06	1.4568e+06	734969	3539988	2.72734e+06	2.75322e+06	2184202	1.32363e+06	1142563	808550	445884	2.20057e+06	2.32437e+06	1.82551e+06	1.44437e+06	901797	823887	376778	286075
P22223	CDH3	Cadherin-3	CADH3_HUMAN	0	91418.4	3	35152	34109.1	36288.1	23958.3	20123.7	8701.62	5504.16	2589.85	60461.2	44620.9	65475.8	53223	39179.4	46001.2	42587.9	31963.2	56015.3	47963.7	73951.8	52479.9	37014.5	37882.4	29893.3	15838.8	42686.6	38373.4	34475.5	43126.4	24095.9	21366	8993.94	11287.9
P22234	PAICS	Bifunctional phosphoribosylaminoimidazole carboxylase/phosphoribosylaminoimidazole succinocarboxamide synthetase	PUR6_HUMAN	0	47079.22	20	2.67541e+06	2.74017e+06	2560990	2231402	2.63878e+06	1.97989e+06	1.77433e+06	666297	6940604	3.77091e+06	5960874	4.95794e+06	5511848	5.78054e+06	6.04299e+06	3.12511e+06	4.43837e+06	3.268e+06	3942169	4.50463e+06	3965162	4.46139e+06	4250587	1.78777e+06	2911968	3146115	2.58498e+06	3.16389e+06	3.00007e+06	3081667	2184902	1.66917e+06
P22307	SCP2	Sterol carrier protein 2	SCP2_HUMAN	0	58993.61	19	433846	467753	387808	354078	257120	176821	163808	111870	1.15281e+06	725698	946755	832630	563195	641580	601170	384288	743070	558568	658869	674327	501469	451427	408096	193356	441893	520097	357055	442635	277990	308716	179759	201607
P22314	UBA1	Ubiquitin-like modifier-activating enzyme 1	UBA1_HUMAN	0	117849	44	701384	711197	520638	251815	166666	90857.4	46312.2	35417	1.64703e+06	1.01646e+06	1.20692e+06	670700	438214	365356	320278	179137	1125670	864697	802682	506322	321888	254077	185637	108840	786335	790963	560250	345567	227127	223301	70927.3	67737.1
P22392	NME2	Nucleoside diphosphate kinase B	NDKB_HUMAN	0	17298.03	2	288380	584689	152209	74699.2	55105.9		13761.5	2389.25	1.06904e+06	454509	1.06773e+06	1058845	150553	414372	313798	5775.66	909687	553160	137287	731377	429991	162537	104730		41361.4	545652	15635.8	353794	25532.6	76410	4048.6	5496.88
P22413	ENPP1	Ectonucleotide pyrophosphatase/phosphodiesterase family member 1	ENPP1_HUMAN	0	104924.47	5	11507.1	13081.7	10128.9	12307.6	12811.1	10032.9	6725.54	17718.8	29225.1	19784.2	29158.6	31846.3	24657.1	25823.7	28937.7	23183.5	29970.1	18017.6	20290.2	20907.2	21111	21473.7	16786.6	12111.1	16004.4	20005.7	12699.8	13015.6	12535.3	14389.6	10654.1	7434.41
P22492	H1-6	Histone H1t	H1T_HUMAN	0.0016269	22019	1	1111.15	13277.3	790.174	1589.97						25084.8	31914.6	31476.9	39646.3	56067.3	78036.7	43026.3	17840.8	27793.8	35639.2	47072	28316.1	44133	37052.9		22700.7	12415.6	16764.3	13305.8	2088.21	182.262		1.02078
P22570	FDXR	NADPH:adrenodoxin oxidoreductase, mitochondrial	ADRO_HUMAN	0	53836.79	27	829211	593436	308337	202265	137090	82131.3	44116.4	44405.2	1.94832e+06	884521	841950	578352	336603	346572	321429	166526	1.37828e+06	818036	545440	449649	287689	259264	179114	103702	790794	718657	350755	279410	182594	218916	70178.4	76212.6
P22626	HNRNPA2B1	Heterogeneous nuclear ribonucleoproteins A2/B1	ROA2_HUMAN	0	37429.69	26	8444147	7925711	7.12822e+06	6.04054e+06	4.43434e+06	2484534	1494509	1.09827e+06	21355596	12389351	19107494	15251546	10050403	8.16625e+06	7707893	5745946	14910600	10740773	11385160	12872919	8.11433e+06	6625972	5174998	3391120	8.16114e+06	9839235	8501362	8619711	5.46859e+06	4.40493e+06	2.25111e+06	2.21514e+06
P22670	RFX1	MHC class II regulatory factor RFX1	RFX1_HUMAN	0	104757.78	3	15426.5	22750.2	17629.1	26975.2	35224.2	37786.9	35666.7	24207.2	72028.7	34851.9	84269.8	45593.8	54700.4	75841.8	89862.6	64410.4	30895.3	28317.6	45425.6	35494.8	48500	55905.7	61346.7	49988.3	37109.6	27883.6	30065.3	38525.4	30352.8	32540.2	34662.6	33173.1
P22681	CBL	E3 ubiquitin-protein ligase CBL	CBL_HUMAN	0	99632.78	16	54629.5	51290.5	47602.1	36828.6	43235	27171.1	14575.3	11691.4	125729	75846.1	118428	98765.9	94498.8	87492.8	68557	37868.9	90207	74991.2	75741.3	90372.7	72768.1	69611	41292.1	22529.7	68989.2	66696.3	57583.1	60538.9	52510	47317	17771.1	18746.1
P22695	UQCRC2	Cytochrome b-c1 complex subunit 2, mitochondrial	QCR2_HUMAN	0	48443	20	269149	216134	183252	127883	97522.3	96583.6	54980.1	44557	1.02935e+06	529883	661185	480717	338669	419646	451680	204817	614866	448291	393574	331659	253014	270010	213144	122468	355181	413302	213397	215722	137321	215914	92878.8	70328
P23025	XPA	DNA repair protein complementing XP-A cells	XPA_HUMAN	0	31367.94	3	63455.5	55207.5	57498.1	47295.8	38996.5	41228.2	13441.8	11903.8	127197	87641.9	97604.6	75932.7	80018.2	42689.1	32811.5	28557.8	120507	62093.7	82880.9	63332.5	39235.2	42659.4	33576.9	28726.1	72362.4	64747.9	67403.3	45768.7	44502.3	37494.7	18182.1	19506.7
P23141	CES1	Liver carboxylesterase 1	EST1_HUMAN	0	62521.07	28	970482	948428	839035	755798	819683	556636	514842	250974	2.45578e+06	1.35278e+06	2.07007e+06	1.70395e+06	1.72449e+06	2.10537e+06	2.48749e+06	1.28883e+06	1.59086e+06	1.29812e+06	1.34534e+06	1.63158e+06	1.46966e+06	1.66573e+06	1.7238e+06	698454	995139	1.15353e+06	872003	1.07796e+06	981209	992507	675637	682624
P23142	FBLN1	Fibulin-1	FBLN1_HUMAN	0	77214.05	12	52695.9	49249	46092.3	43574.2	51415.3	47802.2	39065.5	24058.1	115568	63053.6	96222.8	81103.8	79811	89542.6	84573	75751.1	84441.2	59093.6	59987.7	58994.3	59318.9	77075.3	69583.9	50960.4	57599.1	54954.6	52400.4	59189.3	58627	51023.2	43551.6	36448
P23193	TCEA1	Transcription elongation factor A protein 1	TCEA1_HUMAN	0	33969.63	16	741062	689773	633407	579578	596456	506066	426605	309027	1.9799e+06	962326	1.36576e+06	1.13811e+06	1.24985e+06	1.19495e+06	1281432	1.14769e+06	1.23454e+06	992212	1.05171e+06	1.13869e+06	987189	1.03005e+06	932521	749904	851998	781050	800153	756143	774712	734386	512584	537116
P23229	ITGA6	Integrin alpha-6	ITA6_HUMAN	0	126605.5	23	107718	84620.5	101174	101446	96298.4	78825.1	50519.8	43423.8	306723	172613	251261	225918	210341	227778	231126	164655	226818	162512	183136	202824	161235	165089	150112	110797	130015	147857	120339	130403	116018	125824	73323.7	73117.6
P23246	SFPQ	Splicing factor, proline- and glutamine-rich	SFPQ_HUMAN	0	76149.34	36	1.87331e+06	1.79235e+06	1.69672e+06	1364152	1.09907e+06	826789	550826	398036	5432066	3.07227e+06	4.20889e+06	3.25124e+06	2.65658e+06	2.48787e+06	2.32252e+06	1.70111e+06	3.55027e+06	2.61691e+06	2.73494e+06	2.59628e+06	1.94116e+06	1.84399e+06	1.6035e+06	940456	2.21322e+06	2.19771e+06	2.02525e+06	1.76862e+06	1.40751e+06	1.22437e+06	763414	607021
P23258	TUBG1	Tubulin gamma-1 chain	TBG1_HUMAN	0	51169.92	2	100576	85346.4	79434.4	48585.5	38979	25601.2	11477.9	10280	211934	125102	132173	113874	99130.9	80158.2	74338.4	35436.4	161005	131969	93917	71315	55154.4	47658.2	45923.6	29441.3	135792	112509	88397.1	55667.9	40796.3	52188.9	8530.74	15615
P23284	PPIB	Peptidyl-prolyl cis-trans isomerase B	PPIB_HUMAN	0	23742.53	14	2.00863e+06	1.95785e+06	1825688	1.50266e+06	687548	306367	202520	116595	5511882	3.18496e+06	4583776	3756548	1.69382e+06	1535611	1.37067e+06	790593	3611573	2.60551e+06	3.0179e+06	3.0468e+06	1.26713e+06	1.07696e+06	823231	477049	2377480	2.28428e+06	2.12532e+06	1.96551e+06	913994	857991	319858	314045
P23368	ME2	NAD-dependent malic enzyme, mitochondrial	MAOM_HUMAN	0	65443.59	21	557735	567611	492728	413159	321012	76642.6	43095.2	23749	1.39572e+06	803000	1.1947e+06	944856	697689	369295	313180	161974	884994	676283	733244	815785	558066	259317	159673	81030.8	543658	628466	478150	556670	360709	224718	67360.6	70066.7
P23378	GLDC	Glycine dehydrogenase (decarboxylating), mitochondrial	GCSP_HUMAN	0	112729.77	44	536328	567192	458501	377533	389021	184865	75507.3	41945.3	1.47514e+06	771570	1.19276e+06	1.00641e+06	834518	749714	466961	184595	915291	673895	699423	834427	660852	542603	253879	95512.5	499471	610741	443656	556722	399649	357571	112215	69067.9
P23381	WARS1	Tryptophan--tRNA ligase, cytoplasmic	SYWC_HUMAN	0	53165.41	27	159220	166290	140583	128183	137895	121798	105119	73788.7	420616	219244	342414	305677	303533	361936	420494	285096	274302	223066	233153	275524	230672	275309	261540	180129	171108	186880	153193	182650	162455	174396	122550	139134
P23396	RPS3	Small ribosomal subunit protein uS3	RS3_HUMAN	0	26688.31	22	1.6603e+06	1394869	1.19518e+06	897513	712755	480097	224954	149470	5053212	2.66225e+06	3617505	2.49302e+06	1840623	1794321	1.58272e+06	960524	3.21766e+06	2.1838e+06	2.1163e+06	1.88982e+06	1.37283e+06	1.16846e+06	953347	530905	1.91842e+06	2.04082e+06	1.43041e+06	1.22006e+06	912945	1.08411e+06	389127	394955
P23434	GCSH	Glycine cleavage system H protein, mitochondrial	GCSH_HUMAN	0	18884.55	3	52726.5	68613.6	79596.6	54426.3	55314	29703.5	32575.9	4036.12	156075	110018	105546	115662	142296	112028	98193.5	45368.5	85881.3	87849.4	120436	87903.9	79463.8	100480	65054.8	37685	100399	85541.4	90374.7	77608.6	73934	72647.1	36755	25260.1
P23443	RPS6KB1	Ribosomal protein S6 kinase beta-1	KS6B1_HUMAN	0	59139.55	3	110214	93051.1	61227	45008.2	34954.2	14954.9	9804.18	5418.36	278682	153631	162414	129281	77507.5	83534.9	69481.5	33768.3	183851	115230	92733.9	90064.1	58626.5	53510.9	45251.6	16218.2	106437	115396	63233.5	54410.5	35523.5	47426.7	13890.3	14097.4
P23470	PTPRG	Receptor-type tyrosine-protein phosphatase gamma	PTPRG_HUMAN	0	162003.47	2	6324.12	4699.13	6194.72	5425.87	4106.31	1507.57	1341.81	61.4511	9761.85	7225.89	9277.29	7056.7	9631.42	7522.43	6943.49	2767.56	9283.15	9701.04	5841.32	6801.24	5234.88	6919.33	3968.46	1266.7	6200.09	6377.76	5553	5456.37	4389.62	4498.42	1297.85	2222.53
P23497	SP100	Nuclear autoantigen Sp-100	SP100_HUMAN	0	100416.61	10	19026.7	22843.1	21447.3	24284.2	23976	26593.9	22677.3	17468.4	48762	42697.9	54905.1	54212.4	60364.4	68277.4	70719.8	61239.3	42955.3	37361.4	38560.3	43572	40626.7	46251.1	52347	37648.5	22815.5	30538	34875	32071.5	32838	25534.5	29780.7	22359.6
P23511	NFYA	Nuclear transcription factor Y subunit alpha	NFYA_HUMAN	0	36876.67	3	40082.6	53965.4	56494.4	50394.7	55241.5	29686.5	32682.6	10597.8	69443.2	65411.6	60699.9	53793.3	80778	62161.1	73811.6	50215.1	69739	64408.3	72554.1	77161.1	75838.3	70229.3	53061.3	31265	58761.7	49899.5	52941.7	55974.4	59883.6	49528.7	37556.3	32052.3
P23526	AHCY	Adenosylhomocysteinase	SAHH_HUMAN	0	47716.07	26	7015684	6545439	6.00631e+06	4.09944e+06	1.83825e+06	864390	441986	334716	17377286	9911498	13999063	9411014	4.57959e+06	3.92898e+06	3.45622e+06	2.04785e+06	10702365	8.25155e+06	9107845	7722499	3.44087e+06	2786434	2.0651e+06	1.07232e+06	7226540	7237734	6451477	5.59091e+06	2.34701e+06	2.27778e+06	840015	806695
P23528	CFL1	Cofilin-1	COF1_HUMAN	0	18502.49	13	10276518	10889571	10607910	8852145	9406162	6.78733e+06	5408430	2.33943e+06	32986376	16675220	27324434	22231022	20962956	21733696	22073170	11491737	19321994	14361216	17200314	22219372	16460631	18058650	14741197	7.15296e+06	12635233	12859459	11396989	13307628	11524732	10728116	6.20999e+06	6169903
P23588	EIF4B	Eukaryotic translation initiation factor 4B	IF4B_HUMAN	0	69151.21	37	839700	921364	933934	904279	1.05583e+06	1.01934e+06	1126397	736442	2.38494e+06	1.43721e+06	2.04345e+06	1878157	2.02497e+06	2.4481e+06	2878463	2840541	1.56043e+06	1.25244e+06	1.4782e+06	1.74765e+06	1.61621e+06	2.03018e+06	2.26993e+06	1847344	1017446	1.04789e+06	1.10847e+06	1.15116e+06	1.20027e+06	1.1446e+06	1.25043e+06	1.17982e+06
P23634	ATP2B4	Plasma membrane calcium-transporting ATPase 4	AT2B4_HUMAN	0	137920.16	2	25983.5	25856.4	18114	10703.8	10763.7	20494.5	8201.25	19944.6	84507.7	26998.8	33056.2	39169.5	25942.4	36365.2	29758.4	16133	47973.9	17591.3	26169.1	25290	25380.1	28727	13604.4	18315.8	21430.5	27199.6	13791.4	22699.7	12905.4	16561.9	14802.3	8974.76
P23677	ITPKA	Inositol-trisphosphate 3-kinase A	IP3KA_HUMAN	0.000368596	51008.83	2	21889	25966.3	18776.5	11155	5580.33	3941.78	2789.74		46550.5	18563.9	43237.6	13989.1	12042.8	7774.04	8696.93	646.88	22194.1	21752.6	14699.2	15380.7	9121.96	8915.18	6470.88	2239.15	19373.6	22672.4	11618.9	9775.65	6090.42	6727.27	2287.21	3242.8
P23786	CPT2	Carnitine O-palmitoyltransferase 2, mitochondrial	CPT2_HUMAN	0	73777.02	28	122902	97929.2	61249.1	36253.1	26150.3	7922.13	5447.63	6736.54	332068	182004	199412	125698	71417.2	59724.4	59729.3	29160.8	215922	144428	114046	80215.7	50370.9	42396	31580.1	13756	139639	133984	70815.1	48352.6	30869.6	38069.4	9299.08	11006
P23919	DTYMK	Thymidylate kinase	KTHY_HUMAN	0	23819.33	16	206588	197162	167417	138937	95855.5	25178.5	17871.6	9445.59	506905	284262	426791	343087	264328	182935	158104	74646.2	328108	263816	260885	299087	191238	114515	77862.3	33549	204174	226187	181923	200878	123906	81306.4	27133.9	24309.7
P23921	RRM1	Ribonucleoside-diphosphate reductase large subunit	RIR1_HUMAN	0	90070.13	30	138162	130421	94138.7	57384.4	41133.3	26496.8	14467.8	8858.6	361985	205295	243961	157546	100044	95761.8	85764.6	54799.9	245779	177163	152360	118873	80369.5	63639.9	53077.8	33476.4	145942	150659	102254	79450.5	48130.2	53323.6	21927.1	21355.2
P24390;P33947	KDELR1;KDELR2	ER lumen protein-retaining receptor 1;ER lumen protein-retaining receptor 2	ERD21_HUMAN;ERD22_HUMAN	0	24542.08;24421.95	0
P24468	NR2F2	COUP transcription factor 2	COT2_HUMAN	0	45571.18	4	59260.3	58570.2	49879.8	46842.5	37044.9	30554.1	23937.6	21015.2	130654	72615.2	76643.6	58702.8	59366.7	70417.9	67655.4	58405.8	84700.7	71985.7	67283.5	62566.2	49232.8	48628.1	44250.4	41859.5	73052	69683.5	50476.9	47912.9	35581	41559.1	31890.5	26238.9
P24534	EEF1B2	Elongation factor 1-beta	EF1B_HUMAN	0	24763.72	9	4951442	5268581	4864983	3.78973e+06	3.45343e+06	2419857	2.59696e+06	1.9494e+06	15700693	8.103e+06	12930325	11035383	8489829	9840123	11380981	8.19666e+06	8760393	6.44297e+06	7.49406e+06	8.37124e+06	5792888	7.46324e+06	7.61928e+06	4.85004e+06	6148343	5.88346e+06	5.19567e+06	5671249	4.35252e+06	4.91939e+06	3.62096e+06	4366626
P24539	ATP5PB	ATP synthase F(0) complex subunit B1, mitochondrial	AT5F1_HUMAN	0	28908.63	9	158293	131280	131655	101304	64820.8	45512.8	16442.8	17323.1	710193	378652	470706	345388	209762	226691	210983	105697	417119	294325	293907	205831	156813	140710	101367	66224.8	225857	248673	179106	137310	91651.5	115510	30677.8	33947.8
P24588	AKAP5	A-kinase anchor protein 5	AKAP5_HUMAN	0	47088.29	2	6224.29	5760.91	4853.13	5492.71	6527.7	9220.2	7181.6	8428.51		10965.2	10346.2		12190.5	15277.5	11882	16941.6	5644.42	9153.26	10054.8		10757.4	11925.7	12039.6	12228	4736.88	8005.86	9801.02	7565.62	6629.41	6965.69	9284.03	9601.83
P24592	IGFBP6	Insulin-like growth factor-binding protein 6	IBP6_HUMAN	0.00796038	25322.43	0					9674.46	16285.9	16587.8	11938								27246.2								22346.7							20563.5	17102.8
P24666	ACP1	Low molecular weight phosphotyrosine protein phosphatase	PPAC_HUMAN	0	18042.48	6	1.40437e+06	1.45281e+06	1.32333e+06	679771	437569	243031	118375	96050.3	3215577	1.82771e+06	2.69163e+06	1.62131e+06	872707	774321	681739	473320	2.02606e+06	1.71782e+06	1759194	1.36342e+06	690855	625449	456523	285241	1.61332e+06	1.52543e+06	1.24605e+06	965499	585739	525078	205075	217313
P24752	ACAT1	Acetyl-CoA acetyltransferase, mitochondrial	THIL_HUMAN	0	45199.55	26	1.82141e+06	1.76155e+06	1.5473e+06	974969	502137	340874	136207	116351	5063016	2.82867e+06	3.9131e+06	2.39192e+06	1.33592e+06	1.16935e+06	942765	577716	3.11988e+06	2.34017e+06	2.59191e+06	2.01895e+06	941485	825338	555493	349772	2.13797e+06	2032715	1.84903e+06	1.31321e+06	694771	632971	251019	193874
P24844	MYL9	Myosin regulatory light polypeptide 9	MYL9_HUMAN	0	19827.18	1	2372.14											4826.79					8177.21	3919.12								5809.98		2787.15
P24928	POLR2A	DNA-directed RNA polymerase II subunit RPB1	RPB1_HUMAN	0	217176.17	52	139480	119899	101563	66489.8	43527.8	34044.4	15052.3	15562.8	399652	211278	274446	178526	123219	110410	101710	61891.3	238084	180318	167076	126301	86072.2	77011.5	57339.1	34454.2	155588	158559	121444	91365.1	58483.6	61603.8	24279	21388.9
P24941	CDK2	Cyclin-dependent kinase 2	CDK2_HUMAN	0	33929.53	14	293444	277749	254170	179809	136623	93344.4	62223.4	41018.7	729153	415164	586651	458000	318349	252568	232153	162645	447358	324893	354277	336237	238106	204389	161305	105291	259311	280457	260629	245007	182348	161141	85125	79406.6
P25054	APC	Adenomatous polyposis coli protein	APC_HUMAN	0	311645.9	3	3834.84		2360.59		1931.94	3206.35	4118.54	3449.96			22765.8	7361.71	8606.88	7626.69	8396.82	8777	9649.7	7000.53	5818.71		9326.8	5120.5	6546.07	6908.35	4664.94		6055.89	5034.82	4970.49	3772.74	4313.43	4174.87
P25098	GRK2	Beta-adrenergic receptor kinase 1	ARBK1_HUMAN	0	79573.6	8	102974	98636.9	68167	26985.5	17856.3	11104.8	5986	7578.19	316639	142677	174537	115700	60537.1	53253.6	52816.9	10261.9	227839	130994	103971	84533.5	52481.1	38795.3	18741.2	6452.75	95336.4	111513	58257.3	40332.5	22771.4	34070.6	11949.8	13871.5
P25205	MCM3	DNA replication licensing factor MCM3	MCM3_HUMAN	0	90980.79	48	1.27865e+06	1.28477e+06	1.16467e+06	959694	783964	515205	310295	185230	3393560	2.11428e+06	2.82096e+06	2.2207e+06	1.76104e+06	1.53451e+06	1.34729e+06	750457	2.3709e+06	1.7564e+06	1.91966e+06	1.75301e+06	1.3451e+06	1.17324e+06	889813	479461	1.48435e+06	1.54224e+06	1.34332e+06	1183982	938875	821048	423140	327487
P25325	MPST	3-mercaptopyruvate sulfurtransferase	THTM_HUMAN	0	33178.46	16	875423	768118	433944	245578	139540	125265	54658.9	54780.3	2.35768e+06	1206257	1.24757e+06	749502	412485	434542	383078	188912	1.54226e+06	1.09621e+06	729940	621590	368446	285005	181873	112653	799096	906058	442677	395715	164852	202127	82633.1	56771.6
P25398	RPS12	Small ribosomal subunit protein eS12	RS12_HUMAN	0	14514.93	10	1.75497e+06	1.70805e+06	1.30085e+06	1.0579e+06	887547	372484	590503	209316	4352434	2089269	3.14579e+06	2.3828e+06	2376020	2.21316e+06	2207685	1.04954e+06	2.68063e+06	2267819	2.17396e+06	2528942	1.64776e+06	1.83826e+06	1.67473e+06	630849	1.85368e+06	2.27095e+06	1.37216e+06	1.61293e+06	1.08269e+06	1.06894e+06	534935	739381
P25440	BRD2	Bromodomain-containing protein 2	BRD2_HUMAN	0	88060.79	15	48991.7	44865.5	41648.1	32639.7	31826.6	23020	16969.3	10807.2	125804	78350.6	113968	73460.2	67313.5	77158.9	68186.9	53546.2	84370.8	68789.4	70730.7	72951.7	52967	61975.4	47257.2	31784.4	53506.7	55286.9	50419.9	42895.1	32488.3	33646.5	22940.7	21200.2
P25490	YY1	Transcriptional repressor protein YY1	TYY1_HUMAN	0	44712.56	6	83506.1	72118.7	65067.2	69244.5	64209.9	45077.7	35724.5	43515.1	218682	112329	156976	147561	142413	144626	141437	94958.3	131566	100412	100194	113740	99279.8	112398	106339	67649.7	88328	86506.1	74318.2	82960.9	78995.5	68058.2	45071.3	41174.9
P25685	DNAJB1	DnaJ homolog subfamily B member 1	DNJB1_HUMAN	0	38044.11	17	529077	530592	460625	291899	238228	145304	88647.6	54393	1.46552e+06	839826	1.08673e+06	799321	563866	537752	505149	298274	979411	706759	708062	601500	392097	396746	289793	182912	654763	617259	523759	388684	316891	301645	139369	125578
P25686	DNAJB2	DnaJ homolog subfamily B member 2	DNJB2_HUMAN	0	35580.08	5	23449.3	25211.1	26379.4	25089.2	28131.7	27376.3	25263.6	22244.7	66767.6	42895.1	50889.5	39010.9	55724.5	57987.3	53777.4	52966.5	39262.3	38679.7	46389.1	40177.5	31220.9	44583.3	50907.9	41952.3	28992.3	30558.2	33127.3	26832.5	32717	33586.6	31758.4	27829.3
P25705	ATP5F1A	ATP synthase subunit alpha, mitochondrial	ATPA_HUMAN	0	59750.62	33	1.39037e+06	1282464	1.15539e+06	868454	720252	573817	252578	199573	5079851	2891714	3.47592e+06	2701373	1.90478e+06	1.97629e+06	1.67347e+06	985679	3.15445e+06	2.24358e+06	2287180	1.97556e+06	1.46241e+06	1.40147e+06	995716	603071	1.88471e+06	1.96824e+06	1.41931e+06	1242614	992930	1.09989e+06	403420	365162
P25786	PSMA1	Proteasome subunit alpha type-1	PSA1_HUMAN	0	29555.59	20	1.54565e+06	1.44362e+06	1357452	1.28244e+06	1.42968e+06	1.28656e+06	1.25755e+06	883798	3.93536e+06	2.15709e+06	3.31974e+06	2.7581e+06	2914849	3.56903e+06	4120000	3.44498e+06	2.52172e+06	1.86927e+06	2.19108e+06	2510749	2.38377e+06	2.84287e+06	3.02222e+06	2.37224e+06	1.61327e+06	1.75006e+06	1.59086e+06	1.73026e+06	1.88561e+06	1.78216e+06	1.58724e+06	1.61624e+06
P25787	PSMA2	Proteasome subunit alpha type-2	PSA2_HUMAN	0	25898.58	13	1.15452e+06	1.17671e+06	1.12954e+06	961738	1.14015e+06	771012	768656	681298	3.97476e+06	1985886	3.03312e+06	2475678	2.60681e+06	3.06188e+06	3459585	2.6874e+06	2194669	1.56388e+06	1.80313e+06	2.16581e+06	1.9342e+06	2.26306e+06	2.3265e+06	1.46327e+06	1.33343e+06	1.35986e+06	1.15176e+06	1362230	1.33681e+06	1.40931e+06	1.12309e+06	1.22598e+06
P25788	PSMA3	Proteasome subunit alpha type-3	PSA3_HUMAN	0	28433.22	15	1.56554e+06	1.6085e+06	1.50726e+06	1.41942e+06	1.55403e+06	1571089	1.2295e+06	1.02049e+06	4.45974e+06	2.63138e+06	3.70798e+06	3.10251e+06	3247219	3.96599e+06	4.49219e+06	3717254	2771496	2.16093e+06	2.39739e+06	2.82843e+06	2.48218e+06	2.97388e+06	3245349	2473485	1.73002e+06	1.81606e+06	1.66508e+06	1.83803e+06	1.85531e+06	1.86091e+06	1.69022e+06	1745159
P25789	PSMA4	Proteasome subunit alpha type-4	PSA4_HUMAN	0	29483.8	12	1763558	1750778	1681784	1606376	1.76441e+06	1.70529e+06	1.46825e+06	1.10057e+06	5000497	2.60426e+06	3.99093e+06	3.55971e+06	3.12456e+06	3.82334e+06	4262855	4015485	2.96245e+06	2196537	2.522e+06	2682745	2.54935e+06	2.76375e+06	3.21892e+06	2634092	1.87207e+06	2.02653e+06	1862482	1.9274e+06	2.10211e+06	2.08632e+06	1.9642e+06	2190527
P25815	S100P	Protein S100-P	S100P_HUMAN	0	10399.9	2	644786	705465	705086	626954	763251	735861	621092	433326	2.96107e+06	1.69007e+06	2.44237e+06	2.17966e+06	2.51887e+06	2.7759e+06	3.21541e+06	2.74425e+06	1613961	1.3329e+06	1.2893e+06	1.64403e+06	1.34196e+06	1903302	1.99599e+06	1.3446e+06	957578	1.19207e+06	1.01139e+06	1.23854e+06	1.29881e+06	1.23692e+06	1.19953e+06	1.08615e+06
P26006	ITGA3	Integrin alpha-3	ITA3_HUMAN	0	116612.23	4	19784.2	18437	13020.6	17150	15007.3	16588.2	8036.43	11072.2	64599.8	29142.5	53397	32731.9	32456	37777.3	43118.6	31149.4	43592.1	27892.8	28809.8	28340.6	22410.6	33814.6	27025.9	21174.8	17735.3	22407.4	20084.9	16419.4	22595.7	22580	12589.2	18147.9
P26196	DDX6	Probable ATP-dependent RNA helicase DDX6	DDX6_HUMAN	0	54416.8	22	381236	413408	382553	253253	128711	56693.6	33948.5	24711.5	1.10328e+06	688155	924691	690802	379495	322657	290832	131163	744560	526094	560188	523466	235584	199835	152392	68894.9	424116	478842	333814	343191	157280	162260	49857.4	52440.5
P26358	DNMT1	DNA (cytosine-5)-methyltransferase 1	DNMT1_HUMAN	0	183165.22	52	170676	157071	148761	134434	106739	70904.1	43134.4	30502.5	444599	236585	354017	282664	228445	200434	190388	119640	275688	215022	236427	242579	183867	143786	117783	75160.5	189158	189461	169010	164310	131934	120262	57553.7	47248.3
P26368	U2AF2	Splicing factor U2AF 65 kDa subunit	U2AF2_HUMAN	0	53500.97	15	849884	937111	942552	757998	445502	206390	127476	42984.4	2.4338e+06	1.53625e+06	2.09263e+06	1.89959e+06	1.30743e+06	954325	710868	222709	1.68593e+06	1.27647e+06	1.59668e+06	1.47979e+06	881994	616821	337968	186886	1.14469e+06	1.13202e+06	927156	991186	557548	505582	164417	115088
P26373	RPL13	Large ribosomal subunit protein eL13	RL13_HUMAN	0	24261.47	11	2251104	2.06165e+06	2.08735e+06	1.90093e+06	1633636	1.34344e+06	743104	577868	6579886	3.62079e+06	5.69869e+06	4.99668e+06	4.04025e+06	4407983	3.98534e+06	2.5936e+06	4472109	3212545	3580009	3.79091e+06	2.81656e+06	3.03227e+06	2.53199e+06	1.5203e+06	2742238	2.77359e+06	2.55079e+06	2.46788e+06	2.19231e+06	2090089	1146839	1.06034e+06
P26374	CHML	Rab proteins geranylgeranyltransferase component A 2	RAE2_HUMAN	0	74071.42	2	47971.5	49009.3	46967	43504.7	53937.3	25419.1	10144	9092.38	95158.5	62105.4	52974.2	35650.2	45138.4	37307.9	41192.9	31512.4	51539.1	38689.5	55368.8	37067.6	42192.8	25813	16404	16478.2	35389.9	47413.3	47185.1	31823.3	52582.3	33629.1	25539.4	23841.4
P26440	IVD	Isovaleryl-CoA dehydrogenase, mitochondrial	IVD_HUMAN	0	46650.79	15	409240	336724	283465	221177	184856	132152	66114.4	33462.3	1.115e+06	604710	708094	524506	438677	430524	367965	144553	709404	499288	490836	448871	317733	309532	212268	79556.9	437016	420056	327179	285313	225875	221653	113202	58243
P26447	S100A4	Protein S100-A4	S10A4_HUMAN	0	11728.51	2	49912.8	58014.1	46275.3	27766.9	34959	20796.1	18462.6	9959.02	109827	61180.2	94148	96723.1	35045.4	80104.7	77209.1	55450.6	81184.1	67216.5	52067.8	81992.5	62719.9	56795.6	50226	29002.7	42181.8	67627.4	40041.5	68663.1	49992.9	36498.6	25192.5	26343.5
P26572	MGAT1	Alpha-1,3-mannosyl-glycoprotein 2-beta-N-acetylglucosaminyltransferase	MGAT1_HUMAN	0	50878.36	7	50182.1	36484.1	29940.7	26368.9	23626.6	23607.2	9228.6	9340.29	132624	79914.2	99125.9	78755.9	46425.3	62023.7	54856.4	21338.9	104795	70233.1	60649.2	65529.1	69065.9	37134.7	24601.6	6979.95	42620.1	72747.3	21454.1	44345.5	29982.9	38501.8	9212.38	12198.4
P26583	HMGB2	High mobility group protein B2	HMGB2_HUMAN	0	24033.75	11	852521	825998	738735	630004	731510	442185	504693	336801	2.1323e+06	1.20678e+06	1.72642e+06	1.41373e+06	1.39285e+06	1.60718e+06	1.66581e+06	1.63013e+06	1.56066e+06	1.14431e+06	1244626	1.43328e+06	1.19942e+06	1.37055e+06	1.39905e+06	943974	897072	897903	878036	914491	864020	871693	653487	830092
P26599	PTBP1	Polypyrimidine tract-binding protein 1	PTBP1_HUMAN	0	59633.06	15	1533190	1.6451e+06	1.37769e+06	884800	365831	179821	93081.4	61467.7	5405677	2.75198e+06	4.59699e+06	2.8708e+06	1.14084e+06	943177	803903	159792	3.80756e+06	2.64753e+06	2.59905e+06	2.42748e+06	907023	656476	381267	176301	1783709	2.3515e+06	1155269	1.30735e+06	417333	477528	112107	83473.1
P26639	TARS1	Threonine--tRNA ligase 1, cytoplasmic	SYTC_HUMAN	0	83435.09	40	1.05852e+06	1.12126e+06	942549	666244	452544	198978	144348	74827.1	2.8752e+06	1.55674e+06	2.23164e+06	1689301	1.08048e+06	956127	931292	384060	1.80522e+06	1.37753e+06	1.48313e+06	1420207	850322	680076	508571	216663	1.14086e+06	1.22471e+06	932519	989432	522875	488387	186865	178119
P26640	VARS1	Valine--tRNA ligase	SYVC_HUMAN	0	140476.01	56	1.95891e+06	1.47814e+06	878793	624813	438097	276424	130093	108322	5.29817e+06	2633709	2.74956e+06	1.97036e+06	1.28798e+06	1.16776e+06	1.117e+06	501785	3.28219e+06	2.18669e+06	1.6678e+06	1.32879e+06	908475	774457	578884	289094	1963828	1.85127e+06	1.01819e+06	849890	548837	651610	203998	197349
P26641	EEF1G	Elongation factor 1-gamma	EF1G_HUMAN	0	50118.81	27	3953940	3.75514e+06	3.17524e+06	2.20603e+06	1.28694e+06	809488	377245	300235	10236169	5.36258e+06	7649812	5417130	3.31321e+06	2.78405e+06	2.32923e+06	1331986	6536696	4853064	4735714	4262461	2.59585e+06	2.03899e+06	1.49251e+06	829057	3.73972e+06	4162140	3.42696e+06	2853907	1674455	1.49161e+06	621087	543213
[truncated: 4,409 more rows]
